# Supplementary material for: Differential Expression of Genes Involved in Host Recognition, Attachment, and Degradation in the Mycoparasite Tolypocladium ophioglossoides
Source: G3 (Bethesda). 2016 Jan 20;6(3):731–41. doi: 10.1534/g3.116.027045 (PMC4777134; doi:10.1534/g3.116.027045)
Supplement: Supporting Information [file supp_g3.116.027045_FileS1.xlsx]

## Sheet: deg.To.Ym.EMP
Gene	Ym (RPM)	EMP (RPM)	overall (RPM)	log2 fold change	statistic	p.value	q.value	Ym_1	Ym_3	Ym_4	EMP_5	EMP_6	EMP_8
TOPH_02633	19.6658	1.65445	10.6124	-3.57127	-4.73057	2.24e-06	0.00780031	414	135	387	35	17	43
TOPH_05532	63.7667	22.0825	42.6954	-1.5299	-4.69357	2.68e-06	0.00780031	1329	426	1280	518	222	528
TOPH_02586	166.174	84.2468	125.12	-0.980001	-4.4283	9.5e-06	0.0183965	3417	1202	3282	2049	746	2050
TOPH_03336	38.3231	20.7938	29.6294	-0.88206	-4.34851	1.37e-05	0.0199117	766	272	786	477	203	514
TOPH_03281	25.3363	59.2623	42.6232	1.22591	4.28251	1.85e-05	0.0204099	504	178	524	1352	595	1445
TOPH_03687	269.688	80.5618	175.365	-1.74313	-4.08245	4.46e-05	0.0204099	4825	2034	5758	1792	785	2017
TOPH_04378	40.7393	57.3484	49.0226	0.493332	4.12314	3.74e-05	0.0204099	815	280	844	1360	544	1389
TOPH_04670	11.997	4.37122	8.17825	-1.45656	-4.1546	3.26e-05	0.0204099	233	82	256	102	46	103
TOPH_05967	7.94195	2.10724	5.03104	-1.91414	-4.11681	3.84e-05	0.0204099	157	60	161	50	16	55
TOPH_08019	9.52155	119.561	64.2581	3.65041	4.17509	2.98e-05	0.0204099	223	50	192	3157	1000	2886
TOPH_08472	324.923	11.327	168.274	-4.84225	-4.07679	4.57e-05	0.0204099	5521	2697	6502	194	137	283
TOPH_08473	166.828	33.5757	100.319	-2.31287	-4.09595	4.2e-05	0.0204099	3699	1144	3150	727	369	777
TOPH_09828	22.7753	80.1101	51.9803	1.81451	4.24042	2.23e-05	0.0204099	418	185	481	1931	769	1900
TOPH_00362	0.882439	4.99817	2.90558	2.50183	4.05486	5.02e-05	0.020821	21	4	17	129	46	112
TOPH_01413	127.444	17.6083	72.4305	-2.85554	-3.9995	6.35e-05	0.023021	2635	789	2833	338	177	484
TOPH_02497	79.5456	99.232	89.4964	0.319024	3.95443	7.67e-05	0.023021	1580	575	1631	2388	919	2391
TOPH_03343	26.9879	73.769	50.1484	1.4507	3.95725	7.58e-05	0.023021	526	194	562	1902	608	1819
TOPH_05658	84.0805	234.327	159.097	1.47868	3.95467	7.66e-05	0.023021	1703	627	1626	5897	1937	6000
TOPH_07270	11.997	6.30432	9.12974	-0.928259	-3.9467	7.92e-05	0.023021	242	88	241	152	55	155
TOPH_09235	250.996	192.828	221.721	-0.380354	-3.99505	6.47e-05	0.023021	5167	1790	4986	4694	1775	4609
TOPH_02487	4.41931	20.308	12.4734	2.20016	3.89254	9.92e-05	0.025089	89	32	89	524	215	404
TOPH_05167	48.5466	75.9706	62.3178	0.64607	3.91195	9.16e-05	0.025089	974	336	1002	1893	729	1736
TOPH_06845	12.2478	23.2845	17.7203	0.926849	3.88872	0.000100775	0.025089	254	81	248	528	220	589
TOPH_08878	16.1991	3.6572	9.55459	-2.1471	-3.88194	0.000103625	0.025089	337	94	340	96	29	85
TOPH_03747	284.93	635.941	460.901	1.15829	3.84336	0.000121362	0.0282082	5650	2142	5553	13795	6393	15732
TOPH_01571	20.065	11.7205	15.9522	-0.775652	-3.81376	0.00013687	0.0299892	421	146	388	273	113	287
TOPH_02096	10.6313	4.56279	7.57617	-1.22033	-3.80932	0.000139347	0.0299892	227	79	200	110	37	115
TOPH_04245	23.0013	74.4568	48.9484	1.69469	3.78511	0.00015364	0.0307848	436	166	489	1552	814	1762
TOPH_08471	163.489	9.55484	86.5076	-4.09682	-3.78756	0.000152135	0.0307848	3302	1237	3088	162	75	330
TOPH_02728	6.47122	18.1989	12.0262	1.49174	3.75749	0.000171628	0.0310954	144	32	132	460	160	425
TOPH_02762	180.228	137.546	158.066	-0.389911	-3.75034	0.000176595	0.0310954	3632	1199	3747	3305	1326	3267
TOPH_03483	92.2355	181.557	137.547	0.977026	3.75684	0.000172072	0.0310954	1812	719	1787	4115	1783	4440
TOPH_04774	530.327	236.041	383.492	-1.16785	-3.77005	0.000163212	0.0310954	10351	4152	10015	5381	2179	6055
TOPH_01780	107.026	71.6223	88.5657	-0.579484	-3.71969	0.000199465	0.0313254	2226	723	2153	1693	641	1785
TOPH_05958	142.087	621.465	381.82	2.12889	3.72095	0.000198475	0.0313254	2439	945	3483	14488	6626	13391
TOPH_06535	146.317	116.874	132.089	-0.324146	-3.73081	0.000190862	0.0313254	2914	1030	3020	2747	1160	2804
TOPH_08470	92.3967	6.07845	49.2988	-3.92607	-3.72571	0.000194764	0.0313254	1983	587	1943	113	86	122
TOPH_03994	14.3501	21.1421	17.795	0.559053	3.65587	0.000256309	0.0354662	297	102	284	507	199	508
TOPH_04450	35.4026	22.6224	28.8108	-0.646105	-3.68075	0.000232547	0.0354662	742	248	695	536	199	564
TOPH_05571	127.768	239.27	184.126	0.905113	3.65583	0.00025635	0.0354662	2533	962	2506	5376	2465	5618
TOPH_07182	248.406	177.648	212.501	-0.483682	-3.67214	0.000240528	0.0354662	4989	1744	5098	4494	1597	4167
TOPH_08706	49.4586	30.6682	40.0447	-0.689477	-3.65892	0.000253281	0.0354662	999	338	1017	768	306	687
TOPH_02329	745.428	280.708	512.806	-1.409	-3.63348	0.000279626	0.0368105	14030	4783	17548	7341	2470	6566
TOPH_03782	497.526	188.957	343.582	-1.39671	-3.6285	0.000285071	0.0368105	8720	3963	10183	4355	1954	4290
TOPH_04857	52.4841	39.5848	45.9796	-0.406933	-3.63907	0.000273619	0.0368105	1031	383	1084	950	355	968
TOPH_00204	416.017	586.458	501.306	0.495386	3.61245	0.000303322	0.0369224	7981	3020	8687	14127	5336	14453
TOPH_02109	79.3045	29.5687	54.4413	-1.42333	-3.59516	0.000324195	0.0369224	1781	563	1424	628	282	784
TOPH_02222	295.994	108.089	201.955	-1.45335	-3.60783	0.000308771	0.0369224	6468	2027	5699	2241	995	3002
TOPH_02434	53.7448	69.3649	61.3513	0.368082	3.59326	0.000326569	0.0369224	1058	374	1126	1711	634	1638
TOPH_05308	70.4588	91.238	80.6439	0.372854	3.58363	0.000338848	0.0369224	1415	478	1462	2125	859	2255
TOPH_05474	36.3188	51.6394	43.9793	0.507755	3.60764	0.000308997	0.0369224	713	252	764	1289	488	1188
TOPH_06479	19.1825	9.03851	14.1365	-1.08564	-3.569	0.000358344	0.0369224	399	147	367	231	73	215
TOPH_07210	24.078	37.1293	30.9983	0.624843	3.58237	0.000340488	0.0369224	491	187	468	909	361	862
TOPH_07255	96.4896	62.1381	78.9965	-0.634895	-3.56693	0.000361181	0.0369224	1928	645	2046	1565	591	1409
TOPH_07589	31.0076	15.0676	23.2921	-1.04117	-3.56621	0.000362188	0.0369224	647	245	567	347	145	372
TOPH_07797	107.958	70.4551	89.5712	-0.615694	-3.58449	0.00033774	0.0369224	2028	805	2268	1654	675	1709
TOPH_07887	271.035	170.712	221.07	-0.666916	-3.57568	0.000349325	0.0369224	5514	1905	5491	4253	1700	3746
TOPH_04713	746.013	212.952	479.226	-1.80867	-3.56099	0.000369454	0.0370138	17632	4183	15683	4991	1854	5610
TOPH_08287	161.534	77.2755	119.188	-1.06376	-3.54687	0.000389844	0.0383946	3574	1111	3047	1794	670	2043
TOPH_02631	5.33666	0.522457	3.13831	-3.35255	-3.53689	0.000404867	0.0392096	98	50	106	10	8	12
TOPH_08323	2.25955	12.5612	7.35943	2.47486	3.53213	0.00041223	0.0392682	42	20	44	324	87	342
TOPH_04094	34.9194	56.408	45.4628	0.691871	3.52672	0.000420744	0.0394328	671	261	730	1383	488	1368
TOPH_02352	55.5142	19.5789	37.3806	-1.50356	-3.50614	0.00045466	0.0406448	1023	398	1213	505	146	507
TOPH_06966	40.8023	54.0743	47.8925	0.406293	3.50689	0.000453379	0.0406448	836	305	801	1263	526	1316
TOPH_07466	194.881	144.848	169.296	-0.428057	-3.51066	0.000446991	0.0406448	3825	1343	4135	3594	1319	3436
TOPH_08667	0.885188	10.1786	5.46691	3.52341	3.50012	0.000465045	0.0409433	23	4	16	326	73	214
TOPH_05847	239.885	152.985	196.272	-0.648959	-3.49111	0.000481014	0.0417172	5233	1648	4599	3809	1447	3522
TOPH_02129	9.62193	24.7012	17.3465	1.36018	3.48691	0.000488644	0.0417556	190	76	187	639	256	501
TOPH_00010	45.7573	94.8001	70.6601	1.05089	3.46691	0.000526476	0.0419071	891	377	872	2295	854	2332
TOPH_01828	202.298	394.11	298.266	0.962114	3.46724	0.000525834	0.0419071	3765	1373	4582	8746	3979	9513
TOPH_03842	31.3788	59.9255	45.9998	0.933381	3.47074	0.000519028	0.0419071	594	231	661	1419	633	1320
TOPH_04386	16.031	10.9194	13.633	-0.553975	-3.46901	0.000522379	0.0419071	312	125	326	260	108	259
TOPH_09084	76.3692	33.5887	54.9003	-1.18502	-3.47322	0.000514263	0.0419071	1789	500	1402	815	334	761
TOPH_01765	128.444	36.4287	82.2849	-1.818	-3.45733	0.000545559	0.041963	3211	704	2553	855	361	852
TOPH_02634	41.7802	7.39858	24.4765	-2.4975	-3.45368	0.00055299	0.041963	1013	198	941	176	78	162
TOPH_08109	25.9479	18.1293	21.7617	-0.517298	-3.4487	0.000563286	0.041963	551	170	514	440	164	437
TOPH_08568	244.948	123.083	183.846	-0.992842	-3.45264	0.000555137	0.041963	5540	1556	4850	2750	1229	2996
TOPH_09323	290.156	166.108	228.243	-0.80471	-3.4498	0.000560996	0.041963	6365	2088	5286	3820	1608	4053
TOPH_00426	26.8304	18.8781	22.5587	-0.507151	-3.40351	0.000665258	0.042365	557	169	551	440	179	465
TOPH_00959	1.53376	3.83135	2.73323	1.32078	3.41212	0.000644603	0.042365	28	10	35	88	41	91
TOPH_01600	205.314	187.179	196.607	-0.133415	-3.38639	0.000708176	0.042365	4160	1475	4137	4501	1786	4461
TOPH_02288	36.6743	58.2805	47.1049	0.668242	3.38395	0.0007145	0.042365	764	248	739	1391	496	1496
TOPH_02342	32.698	16.5678	24.4889	-0.980824	-3.39155	0.000694994	0.042365	643	216	710	444	155	353
TOPH_03805	2.44428	24.8547	13.5895	3.34604	3.38709	0.000706384	0.042365	67	9	46	475	245	692
TOPH_04643	28.3343	12.2338	20.1119	-1.21168	-3.38666	0.000707503	0.042365	592	173	605	316	125	257
TOPH_05187	165.174	238.06	202.255	0.527341	3.40199	0.000668974	0.042365	3427	1235	3123	5620	2300	5685
TOPH_05364	61.3806	91.8827	76.8697	0.582012	3.38941	0.000700444	0.042365	1212	473	1219	2166	826	2307
TOPH_05460	114.974	31.7841	73.4579	-1.85493	-3.43687	0.000588483	0.042365	1983	1005	2144	837	250	803
TOPH_05542	198.02	123.287	160.825	-0.683621	-3.42639	0.000611667	0.042365	3654	1497	4130	2922	1117	3091
TOPH_05706	97.6061	56.1624	77.0636	-0.797368	-3.40469	0.000662399	0.042365	1806	762	1986	1417	494	1347
TOPH_06375	7.35366	4.16224	5.64255	-0.821102	-3.43668	0.0005889	0.042365	153	46	151	100	37	102
TOPH_06565	11.7028	16.3181	14.0956	0.479614	3.40021	0.000673332	0.042365	234	89	234	395	150	392
TOPH_06645	557.935	283.531	420.616	-0.976591	-3.38983	0.000699371	0.042365	12874	3592	10700	6518	2847	6659
TOPH_07165	34.4312	61.2086	48.0282	0.830016	3.39845	0.000677678	0.042365	651	257	719	1575	597	1322
TOPH_07679	28.3665	72.5277	50.3625	1.35435	3.38867	0.000702313	0.042365	602	171	614	1946	715	1461
TOPH_07778	207.375	109.626	158.467	-0.919661	-3.39687	0.000681608	0.042365	3660	1512	4620	2635	978	2753
TOPH_07915	24.2802	54.724	39.3426	1.1724	3.42509	0.000614585	0.042365	479	175	498	1374	426	1449
TOPH_08585	58.7139	88.533	74.1548	0.592512	3.41987	0.000626502	0.042365	1194	434	1154	2156	894	1987
TOPH_00015	234.317	52.8817	143.42	-2.14762	-3.36351	0.000769568	0.0428445	5862	1310	4606	1340	386	1473
TOPH_02064	309.304	372.055	341.614	0.266487	3.35642	0.000789592	0.0428445	6113	2204	6389	8698	3637	8925
TOPH_02632	14.496	2.4778	8.69342	-2.54852	-3.35936	0.000781219	0.0428445	278	119	281	43	30	68
TOPH_03644	10.7153	3.93584	7.24023	-1.44493	-3.35561	0.00079189	0.0428445	203	80	227	106	24	96
TOPH_03993	489.645	572.52	531.019	0.225588	3.35233	0.000801356	0.0428445	9734	3404	10213	13985	5446	13396
TOPH_04166	14.9757	6.37376	10.849	-1.23241	-3.35152	0.000803693	0.0428445	302	121	286	172	60	134
TOPH_05878	201.126	127.823	163.959	-0.653956	-3.37773	0.000730864	0.0428445	4383	1280	4104	3040	1211	3081
TOPH_07738	9.97357	21.8874	15.9537	1.13392	3.36769	0.000758003	0.0428445	225	61	193	548	227	466
TOPH_08444	3.76087	6.40881	5.0781	0.768989	3.369	0.000754421	0.0428445	80	26	73	153	57	158
TOPH_08486	138.9	118.946	129.033	-0.22374	-3.35693	0.000788145	0.0428445	2777	971	2863	2894	1155	2781
TOPH_09243	8.41166	2.65834	5.49493	-1.66186	-3.3705	0.00075031	0.0428445	203	57	142	59	24	70
TOPH_06045	90.2772	38.8515	64.8214	-1.21639	-3.34372	0.000826643	0.0433827	1662	678	1893	822	435	894
TOPH_07562	25.3315	15.1717	20.1016	-0.739543	-3.33806	0.000843653	0.0433827	553	163	493	372	151	347
TOPH_08932	45.9499	32.4098	39.0603	-0.503633	-3.34296	0.000828906	0.0433827	919	322	946	760	301	800
TOPH_09195	139.523	112.962	126.636	-0.304668	-3.33909	0.000840519	0.0433827	2852	1036	2749	2700	1038	2750
TOPH_00249	252.239	321.587	287.366	0.350416	3.33506	0.000852805	0.0434687	5053	1744	5243	7511	3207	7571
TOPH_01211	195.961	107.573	151.87	-0.865252	-3.32771	0.000875618	0.0435677	4027	1309	4109	2403	1160	2429
TOPH_01904	47.4867	86.6678	66.6989	0.867974	3.33117	0.000864831	0.0435677	1070	289	942	2086	801	2106
TOPH_06769	33.7218	25.3914	29.5941	-0.40934	-3.32483	0.000884739	0.0435677	709	249	647	621	233	604
TOPH_07069	2.2061	0.696609	1.43944	-1.66307	-3.32598	0.000881069	0.0435677	49	16	40	20	6	14
TOPH_01967	12.9833	182.619	97.8374	3.81411	3.32101	0.000896919	0.0436717	162	89	372	2809	2373	4298
TOPH_03670	81.2803	136.72	109.147	0.750251	3.31947	0.000901882	0.0436717	1745	545	1614	3226	1430	3014
TOPH_01849	69.0614	85.4217	77.1418	0.306724	3.31461	0.000917719	0.0439982	1436	497	1354	2068	773	2064
TOPH_02466	62.616	89.2502	76.0498	0.511325	3.31277	0.000923768	0.0439982	1277	463	1226	2049	815	2281
TOPH_00755	4.97948	2.80385	3.8656	-0.828584	-3.29196	0.000994915	0.0442211	104	36	97	73	25	63
TOPH_02373	5.90062	30.8762	18.3622	2.38756	3.29613	0.000980252	0.0442211	118	44	116	1046	222	604
TOPH_02714	13.4467	9.43906	11.2996	-0.510537	-3.30247	0.000958388	0.0442211	277	87	276	234	87	221
TOPH_03589	36.0329	49.5289	43.2632	0.458955	3.28925	0.00100455	0.0442211	730	283	702	1179	470	1195
TOPH_04759	130.545	838.946	484.908	2.68403	3.29018	0.00100123	0.0442211	1942	1355	2120	18315	9000	19163
TOPH_04772	111.46	89.3402	100.614	-0.319151	-3.30281	0.000957216	0.0442211	2234	776	2295	2169	885	2076
TOPH_05467	11.0095	6.9661	9.12871	-0.660324	-3.30105	0.000963226	0.0442211	207	89	228	161	69	170
TOPH_08319	25.7168	31.8699	28.7907	0.309483	3.30455	0.000951276	0.0442211	533	179	512	772	295	763
TOPH_08517	258.162	17.6325	137.822	-3.87197	-3.29511	0.000983844	0.0442211	8275	924	4749	488	144	413
TOPH_09873	38.8383	91.2232	64.7003	1.23192	3.29908	0.000970036	0.0442211	836	215	868	2151	841	2270
TOPH_05017	21.6126	9.04834	15.2219	-1.25615	-3.28524	0.00101895	0.0445177	500	130	420	225	95	194
TOPH_04508	720.792	424.837	572.887	-0.762675	-3.28076	0.00103528	0.0448938	14288	4997	15182	8925	4285	10768
TOPH_08668	3.91266	43.0306	23.3938	3.45914	3.27289	0.00106455	0.0454838	101	17	82	1506	272	894
TOPH_09167	141.205	109.667	125.472	-0.364652	-3.27294	0.00106434	0.0454838	2708	1032	2956	2628	998	2692
TOPH_02177	1.55477	3.44822	2.56934	1.14915	3.26122	0.00110933	0.0464111	30	15	29	83	33	82
TOPH_07450	3.47638	29.2952	16.3543	3.07501	3.26431	0.00109731	0.0464111	87	24	55	1040	193	572
TOPH_08697	89.0213	106.703	97.518	0.26138	3.261	0.00111021	0.0464111	1746	614	1877	2584	981	2562
TOPH_08363	5.33666	9.05592	7.20837	0.762926	3.25861	0.00111961	0.0464698	100	41	113	226	79	215
TOPH_05772	19.1825	29.066	23.7959	0.59954	3.25457	0.00113563	0.0468005	405	109	399	709	275	685
TOPH_07474	31.5997	21.6123	27.0461	-0.548059	-3.25228	0.00114483	0.0468472	618	254	632	535	208	498
TOPH_00754	13.9426	25.3714	19.3775	0.8637	3.24921	0.00115726	0.0470249	305	86	276	658	217	592
TOPH_08516	60.7639	5.46267	33.0343	-3.47554	-3.24228	0.00118579	0.0478493	1881	223	1162	132	45	145
TOPH_01588	10.8641	30.1672	20.7129	1.47342	3.23436	0.00121917	0.0488572	198	96	206	806	298	612
TOPH_04398	260.602	109.788	185.406	-1.24713	-3.23103	0.00123347	0.0490482	5110	1917	5236	2409	1277	2270
TOPH_07900	125.873	179.767	152.687	0.514155	3.22933	0.00124082	0.0490482	2451	912	2601	4626	1568	4274
TOPH_09294	116.698	62.2752	89.375	-0.906056	-3.22182	0.00127378	0.0500107	2305	732	2660	1466	645	1395
TOPH_01344	13.0488	27.5961	20.2482	1.08055	3.21087	0.00132333	0.0504057	287	92	242	621	229	767
TOPH_02068	141.175	75.6944	108.48	-0.899222	-3.21173	0.00131938	0.0504057	2803	1104	2637	1770	639	2031
TOPH_03889	18.0793	42.7074	30.1904	1.24015	3.21285	0.00131427	0.0504057	422	99	358	1002	417	1019
TOPH_05491	201.627	129.453	166.082	-0.639266	-3.21348	0.00131138	0.0504057	3960	1575	3830	3085	1294	2964
TOPH_05659	83.8331	61.6546	72.4823	-0.443312	-3.21003	0.00132721	0.0504057	1596	588	1809	1509	551	1498
TOPH_07783	3.65582	1.88085	2.71265	-0.958813	-3.20758	0.00133855	0.0505063	71	23	80	47	17	44
TOPH_06642	46.9978	35.8903	41.5338	-0.388999	-3.20354	0.00135747	0.050847	987	344	904	887	337	837
TOPH_08008	199.121	151.266	175.472	-0.396554	-3.20193	0.00136508	0.050847	3775	1483	4132	3579	1399	3732
TOPH_03459	883.791	163.922	523.741	-2.43069	-3.19741	0.0013867	0.0513233	22483	3651	20750	3952	1519	3980
TOPH_07448	344.31	258.24	300.733	-0.414995	-3.19532	0.00139678	0.051369	7192	2261	7167	6338	2484	5948
TOPH_08527	107.639	51.1142	79.2212	-1.07441	-3.19321	0.00140701	0.0514199	2034	787	2258	1286	389	1375
TOPH_02093	70.4355	56.6432	63.637	-0.314399	-3.18942	0.00142561	0.0514525	1480	507	1364	1366	538	1348
TOPH_07609	27.6498	36.4153	32.3983	0.397276	3.18991	0.00142316	0.0514525	549	210	557	900	356	835
TOPH_03911	195.924	268.178	231.685	0.452895	3.1872	0.00143655	0.0515273	3932	1370	4039	6911	2344	6370
TOPH_08712	982.748	557.835	770.071	-0.816983	-3.18417	0.00145169	0.0517507	18075	6469	23096	13848	5111	13289
TOPH_01137	74.3326	19.4043	46.7638	-1.93762	-3.17636	0.00149138	0.052294	1733	356	1747	404	204	478
TOPH_01336	47.4636	66.8935	57.296	0.495046	3.17116	0.00151829	0.052294	926	361	962	1698	597	1563
TOPH_02826	333.638	157.717	245.581	-1.08094	-3.17269	0.00151034	0.052294	6894	2027	7549	3277	1649	3892
TOPH_05587	17.9265	8.07557	13.1577	-1.15045	-3.16994	0.00152473	0.052294	365	155	307	195	72	199
TOPH_05589	109.115	58.7408	84.1218	-0.89341	-3.16724	0.00153892	0.052294	2174	890	1939	1363	532	1504
TOPH_06828	75.2445	101.904	88.1807	0.437548	3.17702	0.00148795	0.052294	1609	513	1470	2536	907	2447
TOPH_08311	0.0210105	0.522457	0.265748	4.63613	3.16881	0.00153067	0.052294	0	0	1	13	4	13
TOPH_08748	446.114	125.017	285.466	-1.83529	-3.17403	0.00150339	0.052294	11205	2413	8969	2392	1221	3499
TOPH_02022	48.413	12.0681	30.2345	-2.00419	-3.15496	0.00160518	0.0536101	695	399	1112	345	88	292
TOPH_03625	219.305	63.3604	141.414	-1.79128	-3.15326	0.00161456	0.0536101	4149	2028	3376	1733	525	1486
TOPH_07826	100.493	114.261	107.378	0.185242	3.15539	0.00160283	0.0536101	2069	679	2035	2738	1106	2717
TOPH_08781	7.45909	25.59	16.506	1.77851	3.15337	0.00161395	0.0536101	139	39	191	624	282	510
TOPH_01136	86.59	16.6775	51.5765	-2.37629	-3.14795	0.00164421	0.0542844	1940	388	2199	323	193	392
TOPH_00737	355.825	238.412	297.514	-0.57771	-3.1376	0.00170335	0.0548384	7410	2590	6802	5469	2474	5440
TOPH_01069	123.725	51.1085	87.5256	-1.2755	-3.14234	0.00167601	0.0548384	2324	1076	2134	1327	427	1255
TOPH_01180	838.801	197.495	517.996	-2.08651	-3.12981	0.0017492	0.0548384	21447	3898	18336	4911	1549	5356
TOPH_02726	0.0420209	1.3758	0.763645	5.03302	3.13126	0.0017406	0.0548384	0	1	1	36	17	26
TOPH_04703	195.539	115.722	155.369	-0.7568	-3.1317	0.00173795	0.0548384	4463	1210	3911	2801	1125	2673
TOPH_04992	41.9467	71.6827	56.8056	0.773068	3.12878	0.00175536	0.0548384	745	287	975	1684	682	1742
TOPH_05541	19.4014	36.7109	28.424	0.920046	3.13979	0.00169071	0.0548384	346	156	409	833	385	855
TOPH_06603	95.7476	46.3056	70.8239	-1.04805	-3.12954	0.00175078	0.0548384	1950	678	1925	1141	348	1278
TOPH_06653	13.384	34.9927	24.0237	1.38655	3.13459	0.00172093	0.0548384	326	70	262	794	335	874
TOPH_08528	18.5477	3.99078	11.3977	-2.2165	-3.1326	0.00173265	0.0548384	311	189	290	95	44	84
TOPH_00968	26.3891	32.6187	29.3626	0.305757	3.12502	0.00177792	0.0550805	550	165	541	765	313	795
TOPH_01306	13.5307	8.98626	11.359	-0.590447	-3.12122	0.00180103	0.0550805	252	106	286	227	85	204
TOPH_03221	2.05902	5.27682	3.54611	1.35771	3.12192	0.00179679	0.0550805	42	8	48	139	45	119
TOPH_05420	848.361	683.488	766.193	-0.311762	-3.12169	0.00179819	0.0550805	17553	6206	16263	16262	6349	16754
TOPH_00564	37.9029	32.6362	35.1563	-0.215836	-3.11635	0.00183108	0.0551291	765	267	772	800	304	770
TOPH_04090	59.932	13.5471	36.6215	-2.14534	-3.11851	0.0018177	0.0551291	1648	278	1183	368	117	307
TOPH_07803	46.4025	23.7282	35.3077	-0.967601	-3.11664	0.00182922	0.0551291	826	399	887	582	221	562
TOPH_08513	667.981	47.8583	357.858	-3.80297	-3.1143	0.0018438	0.0552259	22235	2099	12314	1041	385	1422
TOPH_03786	1.1976	3.57012	2.44719	1.57583	3.10637	0.001894	0.0564388	27	12	18	78	34	93
TOPH_00173	97.6356	82.8965	89.3381	-0.236096	-3.09325	0.00197976	0.0564618	2015	649	1983	2004	746	2010
TOPH_03796	0.0420209	0.470211	0.270948	3.48413	3.09713	0.00195404	0.0564618	1	0	1	11	6	10
TOPH_04497	350.033	244.898	297.887	-0.515309	-3.09475	0.00196978	0.0564618	6710	2744	6762	5853	2267	5995
TOPH_04539	455.774	292.016	374.14	-0.64227	-3.09511	0.0019674	0.0564618	9191	3568	8315	7393	2686	6782
TOPH_05565	321.577	263.268	293.201	-0.288635	-3.09288	0.00198223	0.0564618	6187	2373	6632	6289	2546	6220
TOPH_05792	1051.5	619.276	835.522	-0.763794	-3.10304	0.00191545	0.0564618	21759	7168	21577	14469	6692	13108
TOPH_07886	126.866	78.4956	102.934	-0.692623	-3.09475	0.00196979	0.0564618	2656	946	2359	1694	801	1939
TOPH_08665	7.98397	4.85885	6.2742	-0.716492	-3.09344	0.00197854	0.0564618	164	55	161	129	34	116
TOPH_09112	257.165	201.411	229.063	-0.352549	-3.09433	0.00197255	0.0564618	5350	1719	5273	4821	1996	4659
TOPH_06819	108.175	146.415	127.575	0.436693	3.09059	0.00199757	0.0566214	2280	787	2056	3328	1407	3642
TOPH_01936	10.3111	4.16444	7.30807	-1.30801	-3.08598	0.0020288	0.0572273	211	85	186	120	37	83
TOPH_03750	10.4212	7.41889	8.86841	-0.490244	-3.08441	0.00203956	0.0572529	201	76	219	188	65	173
TOPH_00989	219.817	319.492	269.642	0.539476	3.07637	0.00209539	0.0577471	4185	1491	4881	7173	3111	7919
TOPH_02598	11.0935	7.14025	9.2236	-0.635671	-3.0769	0.00209169	0.0577471	237	86	205	162	72	176
TOPH_06806	73.7047	54.7883	63.4815	-0.427888	-3.07615	0.00209692	0.0577471	1487	467	1554	1295	520	1331
TOPH_08542	7.46402	16.2475	11.7714	1.12219	3.0804	0.00206725	0.0577471	133	59	162	410	128	405
TOPH_00730	11.0305	16.8928	14.1673	0.61491	3.03165	0.00243218	0.0583999	215	95	215	423	154	393
TOPH_01100	2.39519	3.98809	3.18596	0.735556	3.03436	0.0024105	0.0583999	49	14	51	89	37	103
TOPH_01176	217.429	337.673	277.438	0.635082	3.05659	0.00223867	0.0583999	4342	1412	4795	7337	3300	8579
TOPH_01194	88.4516	50.1653	68.9465	-0.818197	-3.03677	0.00239124	0.0583999	1926	575	1781	1263	398	1305
TOPH_01255	46.118	55.4675	51.139	0.266315	3.06793	0.0021555	0.0583999	898	338	959	1296	536	1353
TOPH_01555	91.6266	83.0881	87.3935	-0.141125	-3.06312	0.00219043	0.0583999	1821	673	1867	1988	770	2013
TOPH_01848	63.2692	87.9592	75.4016	0.475331	3.03263	0.00242432	0.0583999	1253	403	1384	2127	858	2043
TOPH_02423	12.4172	18.495	15.2645	0.574796	3.05059	0.00228394	0.0583999	250	88	253	464	149	449
TOPH_03421	53.6959	90.643	72.2641	0.755385	3.04523	0.00232506	0.0583999	1154	347	1095	2010	981	2051
TOPH_03789	1.07153	0.296059	0.711554	-1.85572	-3.04768	0.00230616	0.0583999	22	11	18	6	3	8
TOPH_03812	0.763777	3.70447	2.2987	2.27804	3.05075	0.0022827	0.0583999	15	10	11	76	34	103
TOPH_04080	300.186	162.888	231.419	-0.881979	-3.04506	0.00232633	0.0583999	6689	1852	6217	4093	1667	3403
TOPH_04762	39.0134	177.357	108.317	2.18462	3.05827	0.0022262	0.0583999	669	399	572	3584	1673	4922
TOPH_04861	0.44122	1.75894	1.13089	1.99514	3.04623	0.00231733	0.0583999	7	6	8	40	15	46
TOPH_05583	17.4983	5.48476	11.3039	-1.67372	-3.03659	0.00239273	0.0583999	402	87	394	152	42	129
TOPH_05607	63.4865	87.3979	75.4148	0.461149	3.06372	0.00218604	0.0583999	1198	436	1398	2020	828	2166
TOPH_05835	1.04371	4.66192	2.84044	2.1592	3.04332	0.00233982	0.0583999	21	11	17	135	32	108
TOPH_06257	101.968	120.099	111.123	0.236112	3.03307	0.00242081	0.0583999	1998	714	2143	2803	1140	2950
TOPH_07507	72.8079	40.3359	56.6094	-0.852031	-3.04141	0.00235471	0.0583999	1567	538	1323	847	379	1091
TOPH_07834	28.6064	40.0079	34.2759	0.483945	3.03825	0.00237955	0.0583999	557	182	624	968	398	929
TOPH_08002	46.0969	55.3282	50.5519	0.263344	3.04411	0.0023337	0.0583999	946	297	951	1363	535	1279
TOPH_08069	15.2536	21.0899	18.1926	0.4674	3.05932	0.00221837	0.0583999	300	115	311	533	186	492
TOPH_08206	42.2249	27.495	34.4498	-0.618922	-3.06959	0.00214355	0.0583999	920	278	824	677	231	684
TOPH_08263	0.90345	2.31623	1.60635	1.35826	3.04946	0.00229254	0.0583999	22	4	17	61	23	49
TOPH_08380	279.429	186.561	232.513	-0.582837	-3.03979	0.00236744	0.0583999	6126	1774	5722	4764	1678	4377
TOPH_08518	258.385	30.3924	144.321	-3.08774	-3.05307	0.00226515	0.0583999	8398	927	4630	707	269	795
TOPH_08637	62.9894	54.6142	58.6404	-0.205832	-3.06098	0.00220615	0.0583999	1254	434	1310	1332	520	1284
TOPH_08787	46.0876	87.3681	67.1305	0.922727	3.03937	0.00237074	0.0583999	843	386	884	1981	913	2003
TOPH_08924	92.2733	119.71	106.056	0.37556	3.03677	0.0023913	0.0583999	1735	654	2001	2870	1124	2883
TOPH_09275	13.8249	10.78	12.2	-0.358906	-3.03653	0.00239316	0.0583999	287	95	276	260	97	262
TOPH_09648	3.27763	1.93309	2.55176	-0.761744	-3.03956	0.00236926	0.0583999	68	22	66	47	15	49
TOPH_05454	84.8527	107.421	95.6389	0.340248	3.02936	0.00245076	0.0586039	1699	601	1738	2594	935	2665
TOPH_02328	308.145	177.875	243.182	-0.79275	-3.02251	0.00250687	0.0596071	6371	2274	5843	3616	1836	4531
TOPH_06235	440.565	207.923	324.266	-1.08331	-3.02174	0.00251323	0.0596071	9759	3187	7872	4083	2013	5760
TOPH_07760	7.79488	10.1357	9.00963	0.378843	3.01805	0.00254407	0.0598498	158	51	162	239	100	243
TOPH_08204	383.293	243.198	313.681	-0.656315	-3.01876	0.00253814	0.0598498	7184	3056	7390	5565	2460	5699
TOPH_02442	54.7322	44.8268	50.0604	-0.288029	-3.01612	0.00256034	0.0599899	1077	423	1105	1066	408	1100
TOPH_09600	0.92446	3.53529	2.1425	1.93515	3.01422	0.00257637	0.060123	18	8	18	92	21	90
TOPH_01525	19.8759	23.8415	22.0122	0.262453	3.0117	0.00259785	0.0601412	397	143	406	557	234	578
TOPH_01912	11.3456	6.25207	8.59604	-0.859733	-3.01237	0.00259217	0.0601412	233	68	239	135	57	167
TOPH_05290	3.34066	5.85152	4.60449	0.808677	3.00234	0.00267909	0.0617759	76	23	60	151	54	131
TOPH_01965	20.5423	135.335	77.909	2.71986	2.9995	0.0027042	0.0621084	354	86	641	2828	1623	2786
TOPH_01300	54.0179	45.7324	49.8175	-0.24022	-2.9981	0.00271672	0.0621502	1111	400	1060	1103	407	1116
TOPH_01789	49.2533	59.6131	54.3219	0.275407	2.99529	0.0027418	0.0622341	1033	332	980	1386	562	1475
TOPH_04156	33.3646	26.9588	30.0904	-0.307563	-2.9964	0.00273188	0.0622341	657	237	694	677	251	620
TOPH_02371	113.835	101.374	107.979	-0.167251	-2.99102	0.0027805	0.0626231	2253	817	2348	2400	994	2427
TOPH_05310	3.41387	17.4939	10.4245	2.35738	2.99208	0.00277083	0.0626231	51	22	92	596	128	333
TOPH_01102	1.63882	3.04767	2.39368	0.895051	2.98039	0.00287883	0.0626681	31	13	34	77	31	67
TOPH_02015	751.072	391.436	571.316	-0.940174	-2.98437	0.0028416	0.0626681	14471	6159	13529	9366	3247	10528
TOPH_02507	44.163	94.8527	69.3809	1.10285	2.97854	0.00289627	0.0626681	927	245	1031	2431	946	1995
TOPH_03501	2.24812	4.02292	3.15773	0.839525	2.97962	0.0028861	0.0626681	49	15	43	106	39	86
TOPH_04163	66.3398	40.6951	53.9038	-0.705018	-2.98563	0.00282999	0.0626681	1229	535	1309	980	416	909
TOPH_04319	75.6981	33.7346	54.5873	-1.16603	-2.9848	0.00283766	0.0626681	1675	518	1436	1010	264	733
TOPH_05076	100.392	251.465	175.919	1.32472	2.97689	0.00291192	0.0626681	2172	784	1687	6442	1827	6993
TOPH_06042	17.8416	8.84427	13.5897	-1.01243	-2.98252	0.00285884	0.0626681	356	155	313	201	92	210
TOPH_08259	118.079	219.512	169.146	0.89455	2.97748	0.00290629	0.0626681	2057	983	2331	5018	2267	5026
TOPH_08288	45.2422	31.3871	37.9482	-0.527495	-2.98625	0.00282417	0.0626681	997	286	890	753	292	759
TOPH_09157	195.371	136.38	165.959	-0.518585	-2.98193	0.00286439	0.0626681	4083	1447	3662	3544	1262	3054
TOPH_09734	0.439267	2.27331	1.30691	2.37162	2.97891	0.00289277	0.0626681	10	2	9	69	15	49
TOPH_08591	10.3887	24.7736	17.6506	1.25378	2.97517	0.00292826	0.0627873	196	82	207	726	234	462
TOPH_00707	105.718	54.134	79.6882	-0.965616	-2.97158	0.00296269	0.0630601	2454	592	2242	1251	514	1338
TOPH_04733	42.9515	59.0632	51.5883	0.459553	2.97216	0.0029571	0.0630601	876	316	847	1359	617	1384
TOPH_04279	6.45021	3.67462	5.13751	-0.811753	-2.97011	0.00297697	0.0631329	131	54	122	78	34	99
TOPH_04609	10.3792	6.49588	8.29847	-0.676093	-2.96883	0.00298935	0.063165	229	71	194	164	52	157
TOPH_03663	370.365	238.557	304.364	-0.634617	-2.96084	0.00306803	0.0635338	7740	2347	8004	5537	2486	5336
TOPH_04435	3.70056	1.41227	2.51632	-1.38973	-2.96568	0.00302014	0.0635338	90	23	64	29	14	38
TOPH_05389	72.4545	52.9191	62.6543	-0.453287	-2.9604	0.00307241	0.0635338	1592	510	1347	1255	503	1277
TOPH_06021	13.8459	17.7113	15.8384	0.355212	2.96295	0.00304708	0.0635338	291	99	269	436	166	415
TOPH_06568	59.6487	53.1513	56.1834	-0.166385	-2.96231	0.00305342	0.0635338	1217	414	1208	1264	493	1295
TOPH_08523	41.0767	22.1631	31.4422	-0.890158	-2.96433	0.00303341	0.0635338	810	283	871	632	176	496
TOPH_00229	46.4258	61.438	54.0866	0.404205	2.9564	0.00311252	0.0641348	967	350	887	1528	557	1450
TOPH_01552	294.584	125.691	210.303	-1.2288	-2.95304	0.00314661	0.0642173	4673	2653	5646	2889	1215	3067
TOPH_02489	193.917	260.324	226.973	0.424863	2.95285	0.00314856	0.0642173	4156	1257	3968	6220	2588	5966
TOPH_08934	506.014	272.666	389.196	-0.892042	-2.95274	0.00314967	0.0642173	11176	2964	11049	5897	2819	6566
TOPH_00339	2.6053	1.51513	2.04158	-0.78201	-2.94358	0.00324441	0.0646555	51	20	53	36	13	38
TOPH_01150	583.895	466.459	524.86	-0.323958	-2.93877	0.0032952	0.0646555	11440	3943	12691	11338	4478	10858
TOPH_01240	14.4552	21.055	17.6674	0.542576	2.94728	0.00320586	0.0646555	297	106	285	494	179	536
TOPH_01331	220.692	415.917	318.195	0.914264	2.94114	0.00327003	0.0646555	5315	1473	3860	10289	3564	10565
TOPH_01975	7.79488	10.6059	9.12204	0.444266	2.94077	0.00327396	0.0646555	155	48	168	252	93	264
TOPH_02038	56.3763	72.9918	65.0058	0.372646	2.93933	0.00328924	0.0646555	1131	382	1176	1682	752	1728
TOPH_03366	17.0789	6.2569	11.7784	-1.4487	-2.93788	0.00330468	0.0646555	367	148	259	157	68	126
TOPH_03951	18.2936	8.88141	13.6341	-1.04248	-2.94053	0.00327654	0.0646555	353	119	405	206	105	191
TOPH_05212	65.4237	103.064	84.556	0.655651	2.94184	0.00326268	0.0646555	1159	499	1408	2469	1043	2314
TOPH_05297	72.4075	87.1291	80.5139	0.267015	2.94215	0.00325939	0.0646555	1439	538	1467	2017	858	2124
TOPH_05303	202.656	165.329	184.651	-0.293693	-2.94112	0.00327024	0.0646555	3957	1474	4174	3813	1648	3960
TOPH_08546	30.091	47.1801	38.7645	0.648845	2.94929	0.00318506	0.0646555	536	214	681	1065	471	1146
TOPH_09194	34.8942	23.4044	28.9394	-0.576206	-2.93401	0.00334613	0.0652466	780	226	670	594	217	535
TOPH_00408	61.8296	50.6439	55.9432	-0.287911	-2.93113	0.00337733	0.0656347	1273	417	1253	1166	479	1263
TOPH_07085	8.60131	2.74939	5.7519	-1.64545	-2.92811	0.00341034	0.0660554	145	85	151	62	21	78
TOPH_06294	7.18558	10.7278	8.93543	0.578177	2.92688	0.00342378	0.0660953	141	54	147	276	90	250
TOPH_00236	209.807	131.594	170.792	-0.672969	-2.92265	0.00347065	0.0667783	4503	1569	3761	3438	1249	2857
TOPH_00504	69.9456	85.9025	77.9525	0.296467	2.9202	0.00349809	0.0670842	1441	467	1433	1952	846	2115
TOPH_05477	45.1327	56.1766	50.6371	0.315799	2.91649	0.00353997	0.0674422	925	300	929	1270	546	1403
TOPH_09078	2.66833	5.45097	3.96168	1.03058	2.91654	0.00353933	0.0674422	56	11	60	144	50	119
TOPH_00043	639.772	447.825	543.51	-0.51462	-2.91379	0.00357066	0.0676723	14489	4153	12439	10498	4255	10908
TOPH_07652	34.6013	153.478	93.9492	2.14913	2.91248	0.00358574	0.0676723	934	167	681	4964	1061	3379
TOPH_08422	268.737	223.664	246.164	-0.264864	-2.91237	0.00358699	0.0676723	5695	1891	5209	5489	2127	5207
TOPH_01446	10.5472	14.2282	12.5135	0.431891	2.91067	0.00360658	0.0677327	220	84	198	350	132	335
TOPH_06693	4.37018	7.24474	5.78682	0.729243	2.91007	0.0036135	0.0677327	99	21	88	177	77	162
TOPH_01156	589.088	370.147	479.958	-0.670383	-2.90185	0.00370972	0.0678397	11830	4671	10602	8557	3804	8423
TOPH_01940	1279.7	959.909	1119.99	-0.414837	-2.89943	0.00373842	0.0678397	23541	9568	26840	24043	8875	22451
TOPH_03859	0.314549	1.21996	0.767289	1.95548	2.89768	0.00375931	0.0678397	7	1	7	22	12	36
TOPH_04031	177.841	101.151	139.243	-0.814077	-2.90671	0.00365252	0.0678397	3654	1228	3628	2642	767	2656
TOPH_04789	15.6399	27.6449	22.0475	0.82178	2.90333	0.00369216	0.0678397	311	133	290	674	285	612
TOPH_06229	9.62279	6.93126	8.15658	-0.473337	-2.90385	0.00368599	0.0678397	194	60	204	160	64	174
TOPH_06276	0.509303	2.31758	1.44039	2.18602	2.90478	0.00367516	0.0678397	12	5	7	70	22	41
TOPH_06736	40.8342	61.7552	51.4669	0.59678	2.90488	0.00367393	0.0678397	775	323	814	1419	547	1615
TOPH_07495	122.777	88.4555	105.569	-0.473012	-2.9013	0.00371617	0.0678397	2730	838	2312	2056	870	2113
TOPH_08520	1212.97	814.212	1013.41	-0.575068	-2.89806	0.00375474	0.0678397	25650	8806	22811	20445	6780	20869
TOPH_09565	0.14227	2.71085	1.39118	4.25204	2.89869	0.00374721	0.0678397	3	0	4	99	12	61
TOPH_09912	18.5943	14.385	16.2367	-0.370293	-2.89948	0.00373783	0.0678397	372	123	390	357	121	348
TOPH_04602	244.916	134.787	189.625	-0.861602	-2.8952	0.00378917	0.0679565	5369	1461	5301	3675	1234	2883
TOPH_08708	113.326	172.79	143.462	0.608542	2.89547	0.00378588	0.0679565	2076	883	2311	4220	1753	3777
TOPH_08557	38.801	55.169	47.125	0.507764	2.89329	0.0038123	0.0681609	815	252	794	1286	582	1251
TOPH_08368	152.499	73.3148	112.725	-1.05662	-2.89072	0.00384359	0.0683001	3254	818	3644	1751	718	1702
TOPH_10018	27.6174	13.3736	20.2528	-1.04619	-2.89081	0.00384245	0.0683001	643	168	537	336	101	353
TOPH_05304	209.798	163.772	187.356	-0.357319	-2.88973	0.00385567	0.0683059	4271	1565	4040	3746	1633	3928
TOPH_01832	49.5555	83.4685	66.5592	0.752187	2.88803	0.00387659	0.0683458	978	392	933	2057	679	2196
TOPH_08497	64.1869	79.6921	71.5515	0.312157	2.88764	0.00388145	0.0683458	1299	399	1357	1886	782	1908
TOPH_02220	97.767	154.99	126.392	0.664754	2.88517	0.00391206	0.0684962	2143	623	1988	3329	1631	3701
TOPH_04646	14.9109	4.51932	9.63267	-1.72219	-2.88457	0.00391945	0.0684962	339	69	354	111	51	90
TOPH_04662	19.4364	30.1768	24.5155	0.63468	2.88315	0.00393715	0.0684962	409	132	386	761	241	754
TOPH_08514	28.8471	2.81044	15.7835	-3.35956	-2.88356	0.00393202	0.0684962	977	77	548	77	26	59
TOPH_01219	160.2	212.879	186.951	0.410159	2.88073	0.00396751	0.0686136	3159	1159	3268	4662	2157	5211
TOPH_03690	188.722	275.001	232.075	0.543177	2.881	0.00396419	0.0686136	3475	1359	4106	5990	2752	6818
TOPH_09166	4.32815	7.14025	5.71448	0.722222	2.87921	0.00398678	0.0687423	74	32	100	178	60	172
TOPH_00697	28.8894	38.6096	33.8567	0.41842	2.87783	0.00400423	0.0687505	545	224	606	936	342	939
TOPH_04393	467.682	101.255	284.462	-2.20753	-2.8773	0.00401092	0.0687505	12656	2282	9208	1698	1325	2224
TOPH_00276	89.3168	121.312	105.526	0.441717	2.87567	0.00403172	0.0689038	1825	652	1748	3131	1167	2640
TOPH_02345	15.9431	4.86095	10.2901	-1.71362	-2.87402	0.00405288	0.0689133	398	69	357	119	48	110
TOPH_06225	307.37	497.973	402.985	0.696092	2.87285	0.00406786	0.0689133	6236	2426	5511	12554	4957	10685
TOPH_06440	81.2725	107.727	94.3392	0.406536	2.87351	0.00405938	0.0689133	1793	532	1581	2599	1036	2530
TOPH_05576	24.6836	94.3339	59.6099	1.93422	2.86913	0.00411596	0.0693778	385	258	390	2362	728	2570
TOPH_05837	24.3243	9.3576	16.8019	-1.37819	-2.86889	0.00411915	0.0693778	550	146	500	261	101	162
TOPH_01566	17.1042	35.7781	26.6007	1.06473	2.86558	0.00416247	0.0696781	343	150	288	787	322	964
TOPH_05600	1869.44	835.155	1352.23	-1.16249	-2.8664	0.00415166	0.0696781	44449	10367	39410	18140	9288	18341
TOPH_07952	19.4137	14.0019	16.8011	-0.471455	-2.86478	0.00417296	0.0696781	387	132	405	332	154	318
TOPH_00867	134.275	104.693	119.661	-0.359034	-2.85729	0.00427282	0.0697866	2599	1024	2691	2511	930	2618
TOPH_00893	3.88693	5.55546	4.77262	0.515274	2.859	0.00424979	0.0697866	73	27	85	135	56	128
TOPH_03246	6.26112	15.4299	10.4123	1.30124	2.85787	0.00426499	0.0697866	140	26	132	373	128	385
TOPH_04070	29.4686	11.5509	20.5374	-1.35117	-2.8588	0.00425245	0.0697866	448	256	623	321	89	276
TOPH_04465	102.061	70.8361	86.1018	-0.526876	-2.85708	0.00427554	0.0697866	2197	634	2137	1605	684	1761
TOPH_04765	52.2611	30.861	41.3109	-0.759954	-2.85913	0.0042481	0.0697866	1087	323	1140	849	271	673
TOPH_04900	129.333	92.5048	110.597	-0.483489	-2.8608	0.00422568	0.0697866	2525	917	2708	2394	768	2263
TOPH_06877	482.842	621.913	552.928	0.365161	2.8576	0.00426855	0.0697866	9084	3538	10147	14495	6222	14475
TOPH_00047	23.3784	5.1282	14.2966	-2.18865	-2.85432	0.00431291	0.0700034	416	251	296	132	38	137
TOPH_07839	22.4615	38.5354	30.5541	0.778728	2.85475	0.0043071	0.0700034	509	148	423	795	403	968
TOPH_06776	18.2791	22.1522	20.3704	0.277254	2.85309	0.00432965	0.0700794	361	143	366	530	205	537
TOPH_05968	234.606	127.477	180.803	-0.879995	-2.84876	0.00438894	0.0706455	5202	1353	5150	3438	1155	2794
TOPH_07644	2.51057	13.5904	8.05305	2.4365	2.84927	0.00438198	0.0706455	65	10	53	207	182	315
TOPH_02130	110.185	309.096	209.8	1.48813	2.84619	0.00442457	0.0710222	2163	983	1725	5688	3416	7869
TOPH_00085	13.8563	29.2729	21.5653	1.07902	2.84229	0.0044791	0.0712201	283	77	322	621	331	661
TOPH_00139	18.8816	11.7489	15.4275	-0.684453	-2.82858	0.00467554	0.0712201	406	152	327	291	110	274
TOPH_00247	117.722	94.802	105.948	-0.312399	-2.82592	0.00471455	0.0712201	2418	846	2326	2269	822	2403
TOPH_00567	246.779	148.235	197.772	-0.735332	-2.8333	0.00460695	0.0712201	4912	1993	4396	3200	1519	3617
TOPH_00600	140.881	239.737	190.302	0.766979	2.83216	0.00462343	0.0712201	2830	879	3192	5775	2551	5008
TOPH_00782	97.0168	65.884	81.6256	-0.558305	-2.82994	0.00465563	0.0712201	2030	755	1731	1510	618	1658
TOPH_00940	87.8448	68.6866	78.213	-0.354928	-2.82082	0.0047901	0.0712201	1867	643	1649	1692	615	1662
TOPH_02119	355.175	282.862	318.962	-0.328432	-2.83358	0.00460295	0.0712201	7316	2568	6925	6496	2578	7277
TOPH_02343	40.6956	23.3384	32.028	-0.802171	-2.82673	0.00470265	0.0712201	779	325	783	650	188	534
TOPH_02571	216.23	134.112	174.892	-0.68913	-2.82425	0.00473916	0.0712201	4991	1296	4398	3083	1253	3379
TOPH_03497	3.41311	13.9976	8.61972	2.03602	2.82931	0.00466478	0.0712201	82	12	79	406	131	268
TOPH_03920	58.22	49.5986	53.6162	-0.231215	-2.81904	0.00481673	0.0712201	1218	385	1168	1164	476	1208
TOPH_04264	6.43143	15.8933	11.117	1.3052	2.82456	0.00473459	0.0712201	151	30	132	372	172	351
TOPH_04452	918.85	361.793	640.207	-1.34467	-2.8393	0.00452122	0.0712201	23904	4613	18682	8657	3628	8153
TOPH_04501	83.5413	64.4028	74.1833	-0.375367	-2.83005	0.00465406	0.0712201	1715	636	1583	1491	596	1619
TOPH_04698	72.385	89.8284	81.3341	0.311481	2.82893	0.00467032	0.0712201	1398	530	1505	2050	846	2262
TOPH_05241	99.5207	56.3511	78.0686	-0.820553	-2.82772	0.00468801	0.0712201	1687	815	2049	1486	524	1235
TOPH_05490	62.7908	47.8345	55.4979	-0.392503	-2.8255	0.0047207	0.0712201	1215	457	1306	1056	475	1200
TOPH_05560	104.037	79.8572	91.6039	-0.381607	-2.81694	0.00484841	0.0712201	2260	673	2077	1930	774	1864
TOPH_05569	69.8373	116.915	93.484	0.743392	2.81735	0.00484214	0.0712201	1234	562	1425	2875	977	3034
TOPH_06072	138.141	101.718	119.93	-0.441568	-2.81928	0.00481321	0.0712201	2829	1036	2625	2378	893	2643
TOPH_06121	141.035	110.461	125.155	-0.352519	-2.81578	0.00486588	0.0712201	2973	925	2891	2574	1001	2804
TOPH_06147	225.53	106.775	166.233	-1.07875	-2.81781	0.00483525	0.0712201	4447	1534	4858	1986	1259	2513
TOPH_06283	115.446	85.9486	100.132	-0.425674	-2.82432	0.00473809	0.0712201	2476	728	2387	2137	797	2013
TOPH_06306	86.9263	24.6756	55.7027	-1.81671	-2.82483	0.0047306	0.0712201	2403	406	1703	505	212	729
TOPH_06979	186.327	110.721	148.644	-0.75091	-2.83376	0.00460041	0.0712201	3093	1446	4105	2515	1064	2749
TOPH_07048	13.8879	18.8955	16.5572	0.444215	2.81928	0.00481322	0.0712201	260	95	306	443	196	446
TOPH_07091	73.0064	106.76	90.0767	0.548271	2.83024	0.00465128	0.0712201	1574	522	1369	2659	1084	2288
TOPH_07162	91.2505	121.511	106.792	0.413181	2.81961	0.00480822	0.0712201	1831	651	1853	2860	1273	2700
TOPH_07921	3.58088	9.69529	6.68499	1.43697	2.8331	0.00460989	0.0712201	53	31	83	275	85	203
TOPH_07960	19.0145	13.967	16.1785	-0.445073	-2.82176	0.00477603	0.0712201	410	123	372	348	116	338
TOPH_08595	344.802	284.259	313.647	-0.278562	-2.81842	0.00482613	0.0712201	7084	2295	7214	7134	2576	6727
TOPH_09136	151.225	46.6517	98.9809	-1.6967	-2.8328	0.00461423	0.0712201	2230	1478	2736	1279	348	1187
TOPH_09794	32.2747	19.4875	26.0056	-0.727854	-2.81624	0.00485891	0.0712201	646	269	577	493	166	474
TOPH_09845	100.693	85.4551	92.4685	-0.236728	-2.82096	0.00478805	0.0712201	2115	679	2005	2104	784	2023
TOPH_02628	113.232	90.4288	101.677	-0.324424	-2.81354	0.00489987	0.0715374	2274	752	2387	2164	906	2099
TOPH_06126	22.3312	32.2928	27.3367	0.53215	2.81128	0.00493455	0.0717645	508	148	412	777	319	748
TOPH_08347	4017.97	2174.44	3096.43	-0.885822	-2.81091	0.00494013	0.0717645	74011	32841	75992	44263	23525	52370
TOPH_00900	3.48935	7.03887	5.21432	1.01239	2.80314	0.00506073	0.0718461	60	27	79	186	55	164
TOPH_01038	2.18509	1.13199	1.68454	-0.948829	-2.80575	0.00501989	0.0718461	41	18	45	24	14	27
TOPH_01115	1.82791	3.01284	2.43099	0.720927	2.8022	0.00507547	0.0718461	43	10	34	73	30	70
TOPH_02798	2.85138	12.815	7.75595	2.1681	2.80252	0.00507054	0.0718461	78	11	56	414	95	262
TOPH_03628	335.414	206.146	270.557	-0.702279	-2.79868	0.00513121	0.0718461	6971	1979	7707	5042	2028	4642
TOPH_04079	166.963	122.132	144.005	-0.451095	-2.80033	0.00510506	0.0718461	3480	1103	3471	3157	1036	2955
TOPH_04091	3.19359	1.81118	2.42773	-0.818245	-2.80222	0.00507526	0.0718461	60	19	73	47	14	43
TOPH_04430	23.3136	14.8717	19.3542	-0.648605	-2.80822	0.00498161	0.0718461	486	189	418	345	154	348
TOPH_05855	161.824	114.555	137.735	-0.498378	-2.7994	0.00511979	0.0718461	3467	1080	3247	2898	952	2884
TOPH_06348	2.05902	3.27406	2.70052	0.669122	2.8088	0.00497258	0.0718461	46	14	38	75	33	80
TOPH_06764	412.951	123.22	268.063	-1.74474	-2.79978	0.00511373	0.0718461	10657	2118	8352	2104	1482	2999
TOPH_07201	49.8349	32.5173	40.7704	-0.615949	-2.8041	0.00504572	0.0718461	1114	302	1009	791	285	809
TOPH_07259	132.564	70.0868	101.443	-0.919472	-2.80313	0.00506089	0.0718461	2304	1136	2520	1561	621	1897
TOPH_08759	21.9999	10.8474	16.3254	-1.02015	-2.80746	0.00499338	0.0718461	390	136	547	294	100	231
TOPH_08919	216.943	143.939	180.514	-0.591857	-2.80059	0.00510087	0.0718461	4101	1720	4186	3758	1225	3462
TOPH_09865	19.3119	8.0998	13.5208	-1.25353	-2.79706	0.00515705	0.0720344	436	94	447	212	70	189
TOPH_03095	43.15	30.9272	37.1319	-0.480485	-2.79587	0.00517602	0.072126	910	330	791	708	284	789
TOPH_02118	30.2761	22.8836	26.3681	-0.403863	-2.7928	0.00522536	0.0721528	645	198	598	568	219	527
TOPH_02630	8.06801	0.933906	4.52903	-3.11086	-2.78723	0.0053161	0.0721528	205	50	139	12	17	20
TOPH_02716	195.507	146.599	171.53	-0.415346	-2.79137	0.00524857	0.0721528	3936	1496	3702	3329	1471	3509
TOPH_03224	27.3065	63.1507	45.0469	1.20956	2.78581	0.00533937	0.0721528	666	140	573	1614	508	1629
TOPH_04028	3.96928	12.7976	8.36041	1.68892	2.79164	0.00524409	0.0721528	84	27	79	445	95	229
TOPH_04744	157.812	205.412	181.233	0.380314	2.79015	0.00526839	0.0721528	3483	1021	3126	4955	1909	4963
TOPH_05267	236.157	347.778	292.002	0.55842	2.78831	0.0052984	0.0721528	4191	1660	5403	7992	3289	8669
TOPH_05386	225.215	89.6239	157.246	-1.32935	-2.78907	0.00528599	0.0721528	5395	1140	5007	2527	712	2105
TOPH_05449	11.7237	18.6945	15.4024	0.673186	2.78622	0.00533264	0.0721528	253	94	207	471	183	416
TOPH_06168	239.314	182.128	210.423	-0.393956	-2.7901	0.00526918	0.0721528	5251	1636	4581	4289	1645	4613
TOPH_06583	66.33	57.9231	62.1276	-0.195524	-2.79025	0.00526666	0.0721528	1346	457	1354	1417	572	1337
TOPH_08312	0.0210105	0.313474	0.155425	3.89917	2.78636	0.00533037	0.0721528	0	0	1	11	1	6
TOPH_08515	13.9042	1.27483	7.56084	-3.44715	-2.78981	0.00527383	0.0721528	489	36	247	37	14	20
TOPH_05870	93.7387	68.5687	81.127	-0.451093	-2.78474	0.0053571	0.0722244	1757	704	1949	1620	594	1775
TOPH_01208	23.5055	40.0985	31.7734	0.770547	2.78351	0.00537738	0.0722956	524	150	463	809	391	1086
TOPH_06063	412.402	500.96	456.043	0.280642	2.78292	0.00538726	0.0722956	8661	2783	8369	12062	4462	12581
TOPH_00635	151.496	109.59	130.703	-0.467171	-2.78152	0.00541044	0.0722982	3119	1169	2773	2556	999	2778
TOPH_05849	84.7889	31.1911	58.1136	-1.44274	-2.78141	0.00541234	0.0722982	1404	841	1355	774	308	689
TOPH_01394	12.7484	4.86397	8.88898	-1.39011	-2.77542	0.00551301	0.072313	249	121	194	100	45	135
TOPH_01447	12.7533	16.3877	14.6859	0.361741	2.77679	0.00548984	0.072313	249	98	260	376	153	412
TOPH_02091	822.788	426.212	624.278	-0.94895	-2.78018	0.00543289	0.072313	18049	4878	17951	9562	3480	12244
TOPH_02513	21.5988	26.4886	23.8224	0.294422	2.77601	0.00550301	0.072313	449	126	453	630	253	638
TOPH_03498	36.1968	246.703	141.427	2.76884	2.77681	0.00548948	0.072313	358	208	1246	7040	1847	6016
TOPH_04173	111.65	98.2744	104.5	-0.184101	-2.7768	0.00548975	0.072313	2234	757	2324	2301	926	2416
TOPH_06786	53.1803	34.8513	43.6587	-0.60968	-2.77586	0.00550559	0.072313	1157	339	1078	928	288	823
TOPH_06792	133.562	99.9582	117.015	-0.418116	-2.77797	0.00547001	0.072313	2817	1000	2461	2283	978	2438
TOPH_06237	0.420209	1.34097	0.880948	1.6741	2.7744	0.00553038	0.0723776	5	4	11	34	10	33
TOPH_09665	1.32366	2.8561	2.01639	1.10951	2.76635	0.00566877	0.0740219	26	7	30	71	19	74
TOPH_08652	37.8385	23.9585	31.0612	-0.659315	-2.76345	0.0057194	0.0745155	672	288	817	593	249	513
TOPH_04959	578.21	386.318	482.208	-0.581802	-2.76203	0.00574441	0.074674	10336	4343	12372	9416	3273	10036
TOPH_03890	32.723	73.3548	52.9994	1.16458	2.76015	0.00577747	0.0749361	852	201	551	1525	701	1971
TOPH_00924	117.334	74.4904	95.8819	-0.655494	-2.75321	0.00590137	0.0755024	2477	749	2484	1809	795	1554
TOPH_01528	68.3142	52.0108	60.3164	-0.393373	-2.75458	0.00587683	0.0755024	1345	530	1340	1223	459	1324
TOPH_03534	1.57422	7.3566	4.51692	2.2244	2.75429	0.00588196	0.0755024	37	11	27	105	110	153
TOPH_05249	5.44171	3.03025	4.17706	-0.844622	-2.75512	0.005867	0.0755024	119	31	109	74	34	66
TOPH_06466	633.404	448.754	541.418	-0.497201	-2.75535	0.00586293	0.0755024	11417	5043	12665	10638	4308	10703
TOPH_07455	33.4704	44.9331	39.2249	0.424894	2.75244	0.00591524	0.0755024	739	234	621	1112	422	1047
TOPH_09629	0.147073	0.661779	0.412315	2.16982	2.75269	0.0059108	0.0755024	3	2	2	14	5	19
TOPH_09858	19.0716	11.9656	15.64	-0.672537	-2.7519	0.00592507	0.0755024	363	141	400	308	127	246
TOPH_00383	347.513	264.625	306.115	-0.393116	-2.74957	0.00596727	0.075708	6879	2578	6876	5957	2402	6958
TOPH_09901	2.50024	1.13199	1.83153	-1.14321	-2.74991	0.0059612	0.075708	57	21	41	25	10	30
TOPH_01428	47.2463	25.2348	36.4035	-0.904788	-2.74805	0.00599507	0.0757327	810	424	875	616	231	610
TOPH_07813	12.4544	6.77637	9.49658	-0.878069	-2.74804	0.00599529	0.0757327	303	77	222	175	59	158
TOPH_00374	1.68077	3.51854	2.68109	1.06585	2.74641	0.00602521	0.0759457	32	10	38	72	43	87
TOPH_00023	2.64732	3.86618	3.28504	0.546378	2.73822	0.00617736	0.0769867	54	17	55	87	38	97
TOPH_00460	118.297	92.5232	104.903	-0.35453	-2.73982	0.00614737	0.0769867	2319	789	2573	2225	817	2321
TOPH_00698	14.7704	21.5775	18.5398	0.546822	2.73832	0.00617542	0.0769867	296	129	278	524	204	511
TOPH_01103	625.806	888.361	757.293	0.505429	2.73985	0.00614666	0.0769867	12907	4371	12585	18622	9292	21697
TOPH_01190	33.7428	42.8589	38.9145	0.345015	2.73769	0.0061873	0.0769867	644	261	701	1026	432	1003
TOPH_09913	16.1514	11.1256	13.7727	-0.537778	-2.73838	0.0061742	0.0769867	317	131	320	292	100	247
TOPH_01743	75.909	98.171	86.327	0.371027	2.73552	0.0062282	0.0773301	1613	474	1548	2335	916	2390
TOPH_00300	524.532	384.746	454.903	-0.447125	-2.73367	0.00626323	0.0774341	10419	3731	10763	8369	4058	9040
TOPH_05379	3.05661	6.24925	4.70185	1.03175	2.7338	0.00626077	0.0774341	52	23	70	172	62	123
TOPH_00011	25.7658	44.1046	35.126	0.775472	2.7293	0.00634696	0.0783027	439	195	577	1041	471	952
TOPH_07671	197.213	152.318	174.99	-0.372669	-2.72744	0.00638284	0.0785785	3848	1430	4053	3315	1516	3817
TOPH_01232	46.2153	28.0766	36.9627	-0.719	-2.72423	0.00644509	0.0787768	902	315	998	633	225	796
TOPH_01966	2.94394	10.5151	6.70905	1.83665	2.72382	0.00645318	0.0787768	43	14	89	237	111	241
TOPH_02023	10.8834	7.81944	9.51445	-0.476994	-2.72492	0.00643167	0.0787768	214	91	213	174	79	196
TOPH_06636	9.13955	12.6957	10.9386	0.474146	2.72389	0.00645175	0.0787768	176	74	185	317	105	307
TOPH_00953	25.5047	38.8996	32.3656	0.608996	2.72104	0.00650772	0.078945	471	178	567	838	418	923
TOPH_06876	99.6086	118.868	109	0.25502	2.7215	0.00649865	0.078945	2098	702	1941	2871	1062	2928
TOPH_09004	49.481	71.9408	60.8704	0.539934	2.72194	0.00649009	0.078945	897	363	1079	1558	705	1835
TOPH_09378	10.9346	20.0364	15.43	0.873725	2.72027	0.00652282	0.0789633	203	68	258	562	182	414
TOPH_06109	3.19359	1.58479	2.40673	-1.01089	-2.71916	0.00654477	0.0790644	72	22	58	32	20	39
TOPH_03195	82.1089	72.9002	77.9519	-0.171616	-2.71803	0.00656711	0.0790686	1681	599	1628	1728	728	1730
TOPH_08851	38.3021	34.0468	36.0695	-0.169903	-2.71777	0.00657233	0.0790686	788	281	754	830	305	820
TOPH_08047	78.5632	53.7247	66.1947	-0.548268	-2.71648	0.00659799	0.0791405	1459	618	1575	1263	458	1417
TOPH_08761	122.491	102.119	111.804	-0.262418	-2.7161	0.00660555	0.0791405	2542	829	2486	2367	929	2590
TOPH_09010	100.158	59.5903	79.6848	-0.749133	-2.71404	0.00664678	0.0794706	2414	601	1925	1523	556	1350
TOPH_09371	268.13	225.003	247.039	-0.252988	-2.71201	0.00668762	0.0797948	5522	1913	5301	5163	2258	5359
TOPH_05431	4.88266	21.0183	13.0269	2.10591	2.71085	0.00671113	0.0799112	53	52	105	537	177	523
TOPH_00381	154.271	189.16	171.863	0.294133	2.70967	0.0067351	0.0800325	3032	1046	3313	4477	1898	4359
TOPH_01209	5.48373	9.35198	7.43635	0.770115	2.70524	0.00682545	0.0806116	127	29	105	216	101	220
TOPH_02827	14.1943	4.44674	9.41277	-1.67449	-2.70599	0.00681001	0.0806116	230	153	209	103	45	104
TOPH_03601	144.76	229.882	187.684	0.667229	2.7054	0.00682221	0.0806116	2609	1223	2721	5480	2238	5376
TOPH_01516	57.6233	81.7847	69.491	0.505178	2.70242	0.00688375	0.0811353	1175	348	1282	1971	806	1880
TOPH_05505	16.1781	12.6609	14.4172	-0.353661	-2.70099	0.00691332	0.0813189	348	119	303	301	119	307
TOPH_08404	11.1281	18.602	14.7903	0.741258	2.69991	0.00693588	0.0814194	229	78	223	529	147	418
TOPH_07739	64.4353	138.699	101.54	1.10604	2.69795	0.00697679	0.0817346	1641	374	1189	2748	1480	3475
TOPH_04394	30.5796	14.7454	22.8313	-1.0523	-2.69548	0.00702873	0.081848	614	256	525	292	171	348
TOPH_04425	31.6964	19.8291	25.7778	-0.676698	-2.69644	0.00700858	0.081848	714	240	534	458	180	507
TOPH_05549	17.8471	12.0076	14.7691	-0.571737	-2.69597	0.00701846	0.081848	391	112	351	264	115	310
TOPH_07015	7.98397	10.3098	9.13318	0.36884	2.69305	0.00708016	0.082282	155	56	169	246	88	258
TOPH_02159	82.0083	94.5163	87.8589	0.204793	2.69184	0.00710601	0.0823059	1635	548	1726	2224	869	2339
TOPH_08198	4.58892	2.0302	3.23503	-1.17653	-2.69162	0.00711055	0.0823059	106	28	86	61	17	39
TOPH_01040	61.4822	77.717	69.4373	0.338061	2.68566	0.00723869	0.0824114	1234	409	1304	1752	719	2003
TOPH_01801	32.0204	45.4385	39.0435	0.504923	2.68526	0.00724731	0.0824114	597	253	653	997	446	1150
TOPH_02137	5334.43	3899.88	4616.92	-0.451905	-2.68752	0.00719839	0.0824114	119129	33911	107745	88533	38409	94414
TOPH_02201	68.7291	85.1884	77.5582	0.309736	2.68789	0.00719047	0.0824114	1373	511	1371	1925	865	2058
TOPH_02818	645.947	1470.48	1058.38	1.18679	2.68927	0.00716079	0.0824114	9959	5413	13793	30197	17116	32081
TOPH_04672	96.3982	59.0664	77.5501	-0.706669	-2.68648	0.00722093	0.0824114	1999	564	2213	1477	588	1286
TOPH_05463	56.9777	44.8981	51.4599	-0.343743	-2.68776	0.00719339	0.0824114	1158	449	1088	1067	433	1075
TOPH_05757	340.52	467.424	404.277	0.45699	2.68713	0.00720691	0.0824114	6338	2654	6788	12100	4300	10593
TOPH_09658	5.29464	7.59304	6.31581	0.520147	2.69006	0.00714387	0.0824114	111	30	111	182	60	194
TOPH_07987	13.4887	17.4152	15.4246	0.368597	2.68365	0.00728225	0.0826471	287	80	275	393	176	431
TOPH_05246	9.42511	5.69037	7.53433	-0.727988	-2.68284	0.00729993	0.0826861	204	74	168	153	44	132
TOPH_01287	1.89094	3.3089	2.62757	0.807245	2.6789	0.00738636	0.0827386	36	15	39	91	30	69
TOPH_04521	66.7972	36.7657	51.8112	-0.861427	-2.67954	0.00737245	0.0827386	1567	476	1127	747	377	947
TOPH_05655	31.7584	49.2748	40.5458	0.633713	2.6792	0.00737986	0.0827386	597	244	648	1363	413	1114
TOPH_05676	36.4004	62.3736	49.3424	0.776982	2.67934	0.00737681	0.0827386	716	275	716	1736	468	1539
TOPH_05810	35.0183	25.4765	30.5525	-0.458941	-2.67874	0.00738999	0.0827386	711	284	651	628	242	592
TOPH_08300	61.2575	44.1763	52.7965	-0.471615	-2.68053	0.00735054	0.0827386	1314	426	1182	1094	456	951
TOPH_03301	2.79439	1.46288	2.18793	-0.933722	-2.67609	0.00744858	0.0829845	53	27	53	40	14	30
TOPH_07559	55.3467	77.1753	66.393	0.479641	2.67581	0.0074548	0.0829845	1118	379	1151	1616	798	1933
TOPH_09717	0.504251	1.20165	0.900839	1.2528	2.6766	0.00743735	0.0829845	11	5	8	27	15	27
TOPH_01650	37.9772	30.7507	34.6117	-0.304517	-2.67192	0.0075419	0.0835606	793	290	722	749	297	719
TOPH_03730	66.2125	45.3262	55.5434	-0.546757	-2.67249	0.00752898	0.0835606	1516	416	1287	1157	424	1025
TOPH_08778	441.582	131.444	286.413	-1.74823	-2.67157	0.00754969	0.0835606	11708	1735	10142	3030	1131	3550
TOPH_06477	1.95e-07	0.156737	0.0696356	19.6148	2.67076	0.00756786	0.0836025	0	0	0	4	0	5
TOPH_00629	43.4286	48.7104	46.4383	0.165584	2.66414	0.00771861	0.0845141	866	330	871	1159	473	1165
TOPH_03575	17.6284	26.2052	21.8624	0.571951	2.66271	0.00775145	0.0845141	353	135	346	690	211	626
TOPH_04287	77.8669	31.1037	54.5145	-1.32393	-2.66472	0.00770524	0.0845141	1239	730	1415	826	226	829
TOPH_07245	340.771	265.413	302.878	-0.360565	-2.66398	0.00772215	0.0845141	6853	2419	6923	7064	2345	6042
TOPH_08119	73.1629	47.3315	59.9983	-0.628313	-2.66215	0.00776425	0.0845141	1575	461	1528	1041	411	1307
TOPH_08482	130.275	94.6891	112.628	-0.460288	-2.66636	0.00766777	0.0845141	2382	1032	2621	2356	835	2315
TOPH_09234	117.384	169.515	143.793	0.530177	2.66242	0.00775808	0.0845141	2202	897	2382	3596	1764	4140
TOPH_09688	2.2061	1.30614	1.72189	-0.756184	-2.66205	0.00776674	0.0845141	41	17	47	35	8	32
TOPH_08088	133.237	171.487	152.692	0.364104	2.66067	0.00779843	0.0847003	2635	983	2666	3727	1685	4347
TOPH_00110	13.9067	20.7932	17.4446	0.580339	2.65542	0.00792107	0.0849355	279	95	290	536	218	422
TOPH_01110	175.983	260.632	218.597	0.566582	2.65344	0.00796763	0.0849355	3559	1344	3300	5410	2688	6526
TOPH_01193	34.8631	24.8008	29.5328	-0.491314	-2.65295	0.00797924	0.0849355	766	225	685	577	212	649
TOPH_01943	61.8325	39.0065	50.6464	-0.664649	-2.655	0.00793074	0.0849355	1253	470	1171	808	432	926
TOPH_02729	54.6738	175.931	115.45	1.68609	2.65343	0.00796789	0.0849355	864	571	834	3721	2054	3719
TOPH_02873	7.24861	5.45097	6.31942	-0.411191	-2.65436	0.0079459	0.0849355	152	51	142	138	53	122
TOPH_02933	54.8451	75.1305	65.2137	0.454035	2.65628	0.0079009	0.0849355	1162	387	1061	1617	786	1822
TOPH_05471	77.5193	65.8378	71.5243	-0.235639	-2.65589	0.00791	0.0849355	1517	534	1644	1636	627	1515
TOPH_06602	94.878	64.622	80.0187	-0.554049	-2.65288	0.00798087	0.0849355	1899	776	1680	1519	629	1538
TOPH_06900	36.8061	24.6519	30.4132	-0.578249	-2.65745	0.00787348	0.0849355	810	236	729	654	202	583
TOPH_07412	35.4949	52.0685	43.7531	0.552802	2.65455	0.00794142	0.0849355	765	214	746	1171	549	1208
TOPH_01562	74.2092	52.5654	63.4954	-0.497486	-2.65043	0.00803901	0.0851902	1375	518	1647	1199	554	1203
TOPH_06618	26.0079	35.0426	30.4639	0.430159	2.6494	0.00806345	0.0851902	506	189	540	811	299	922
TOPH_07979	131.978	106.791	118.479	-0.305499	-2.65044	0.00803878	0.0851902	2760	847	2739	2629	973	2552
TOPH_08717	0.224058	2.70669	1.46096	3.59459	2.64956	0.00805964	0.0851902	5	1	5	121	20	22
TOPH_00971	27.2706	19.7479	23.4281	-0.465648	-2.64864	0.00808173	0.0852284	520	197	578	530	173	438
TOPH_00084	4.76937	6.33915	5.56499	0.410489	2.64783	0.00810112	0.0852781	92	32	103	158	56	150
TOPH_04272	23.7544	41.9408	33.1047	0.820162	2.64581	0.00814962	0.0856335	398	199	495	961	452	923
TOPH_03329	1.53376	2.69936	2.14264	0.815542	2.64467	0.00817701	0.0856366	37	8	28	57	30	68
TOPH_03365	52.1944	18.8575	35.5947	-1.46876	-2.64424	0.00818742	0.0856366	777	536	874	460	158	492
TOPH_04963	3.06753	1.86343	2.41384	-0.719115	-2.64396	0.00819413	0.0856366	70	19	57	48	16	43
TOPH_04819	84.3998	64.2849	74.0603	-0.39276	-2.64224	0.008236	0.0859197	1740	537	1793	1459	639	1568
TOPH_04519	87.4954	114.274	100.745	0.385216	2.64063	0.00827527	0.0860632	1871	553	1812	2576	1137	2781
TOPH_04813	83.9998	75.0945	79.8767	-0.161679	-2.64046	0.00827937	0.0860632	1668	603	1727	1767	750	1795
TOPH_01989	212.126	117.759	165.085	-0.84908	-2.63893	0.00831671	0.0861901	4272	1756	3599	3073	1197	2364
TOPH_09207	3.40369	2.1769	2.83064	-0.644823	-2.63875	0.00832125	0.0861901	68	29	65	52	25	48
TOPH_03684	188.484	117.528	152.81	-0.681438	-2.63729	0.00835718	0.0864083	4553	1200	3441	2851	1026	2987
TOPH_03806	17.1155	56.4654	36.7029	1.72206	2.63608	0.00838711	0.0864102	479	66	359	1303	522	1432
TOPH_07628	6.55686	112.526	59.5265	4.1011	2.63666	0.00837273	0.0864102	47	19	295	2041	1313	2716
TOPH_03547	4.72735	2.83868	3.63353	-0.73581	-2.63523	0.00840794	0.0864714	100	28	97	73	18	72
TOPH_02276	129.637	205.986	168.056	0.668067	2.63408	0.00843665	0.0866134	2633	957	2508	4692	2321	4255
TOPH_00251	114.186	182.344	148.297	0.67528	2.63126	0.00850688	0.086874	1932	786	2752	4386	1785	4201
TOPH_01005	1.91195	3.57012	2.81384	0.900928	2.63172	0.00849547	0.086874	38	20	33	91	32	82
TOPH_04854	78.816	56.104	67.0446	-0.490384	-2.63245	0.0084772	0.086874	1655	473	1725	1328	527	1368
TOPH_08698	158.216	102.979	130.369	-0.619539	-2.6295	0.00855103	0.087019	3548	925	3379	2543	1009	2308
TOPH_08847	173.579	143.551	158.393	-0.27403	-2.6297	0.00854611	0.087019	3707	1229	3319	3609	1311	3366
TOPH_00160	9.18405	13.4649	11.4327	0.552001	2.62886	0.00856713	0.0870304	171	75	190	351	122	301
TOPH_07725	104.993	82.9232	94.4016	-0.340441	-2.62663	0.00862342	0.0874493	2108	821	1984	1946	793	2012
TOPH_05353	373.842	237.304	305.278	-0.655689	-2.62564	0.00864857	0.0875515	7589	2297	8524	6400	1970	5650
TOPH_01087	59.6266	70.1915	65.2012	0.23534	2.62347	0.00870399	0.0876355	1228	446	1160	1642	653	1737
TOPH_05066	177.509	122.323	150.204	-0.5372	-2.62289	0.00871866	0.0876355	3556	1337	3415	2632	1325	2833
TOPH_06654	94.7992	105.223	99.7453	0.150502	2.62334	0.00870728	0.0876355	1977	657	1878	2523	959	2560
TOPH_06732	52.186	69.765	61.3658	0.418842	2.62236	0.00873226	0.0876355	1027	406	1015	1531	690	1752
TOPH_09943	0.205894	1.64971	0.892929	3.00224	2.62444	0.00867912	0.0876355	7	0	3	55	11	32
TOPH_00535	29.862	41.7431	36.0696	0.483226	2.61955	0.00880468	0.0876716	630	236	538	1040	397	957
TOPH_02332	16.3041	20.5151	18.6235	0.331454	2.61903	0.00881796	0.0876716	307	130	339	502	195	481
TOPH_03028	27.3797	14.1413	20.5979	-0.953195	-2.61482	0.00892751	0.0876716	692	156	509	373	116	342
TOPH_03411	8.42519	5.27682	6.87551	-0.675042	-2.61398	0.00894935	0.0876716	184	54	163	121	63	119
TOPH_03919	3.38268	1.88085	2.52402	-0.846787	-2.61177	0.00900745	0.0876716	75	16	70	44	16	48
TOPH_04554	5.34248	36.2419	20.8632	2.76208	2.61181	0.00900648	0.0876716	54	71	76	1101	291	766
TOPH_04606	1.59966	4.04279	2.88366	1.33758	2.61236	0.00899191	0.0876716	36	15	24	114	40	77
TOPH_04623	109.632	76.7301	92.9952	-0.5148	-2.61482	0.00892736	0.0876716	2527	688	2131	1862	752	1756
TOPH_04773	73.2756	49.0308	61.2719	-0.579644	-2.61975	0.00879936	0.0876716	1240	568	1605	1210	474	1117
TOPH_04815	25.6748	21.891	23.7114	-0.230017	-2.6182	0.00883946	0.0876716	516	196	510	524	186	547
TOPH_04969	46.0591	63.7511	55.3423	0.468964	2.61664	0.00887988	0.0876716	890	355	917	1495	677	1408
TOPH_06031	0.168084	0.539872	0.366553	1.68344	2.61292	0.00897714	0.0876716	3	1	4	15	6	10
TOPH_07384	2.01907	3.9053	3.05132	0.951744	2.61821	0.00883918	0.0876716	43	15	38	76	46	100
TOPH_07851	53.7292	65.0331	59.6484	0.275468	2.61629	0.0088892	0.0876716	1103	402	1042	1490	611	1634
TOPH_08098	161.36	131.752	146.166	-0.29246	-2.61459	0.00893346	0.0876716	3478	1106	3135	3324	1175	3136
TOPH_08372	1.23072	3.0051	2.05286	1.28791	2.62071	0.00877459	0.0876716	24	5	30	87	23	64
TOPH_08985	96.0653	72.2726	84.5529	-0.410568	-2.61595	0.00889785	0.0876716	1950	741	1802	1628	735	1731
TOPH_09689	0.0633977	0.76491	0.40558	3.59279	2.61505	0.00892145	0.0876716	1	1	1	26	4	15
TOPH_04464	45.6137	38.5748	41.7149	-0.24181	-2.60979	0.00905979	0.0877402	946	291	934	909	366	940
TOPH_04684	47.7148	56.3557	52.0368	0.240126	2.61034	0.00904528	0.0877402	970	349	952	1407	505	1324
TOPH_07577	28.3641	23.4583	25.874	-0.273967	-2.61056	0.00903951	0.0877402	566	217	567	596	201	550
TOPH_08805	143.523	112.604	128.451	-0.350019	-2.60916	0.00907641	0.0877549	2648	1108	2950	2709	1096	2622
TOPH_01564	113.372	104.491	108.922	-0.117685	-2.60731	0.00912561	0.0879379	2262	844	2290	2528	941	2531
TOPH_07285	315.912	141.913	229.042	-1.15451	-2.60735	0.0091246	0.0879379	4910	2905	5975	2829	1516	3532
TOPH_02069	2258.14	1443.13	1850.77	-0.645939	-2.60625	0.00915389	0.0880644	47751	17872	38208	31579	13868	36992
TOPH_06310	1.36568	0.714025	1.03731	-0.935573	-2.60477	0.00919368	0.088301	30	11	24	18	8	15
TOPH_02376	59.835	35.795	47.5934	-0.741231	-2.60325	0.00923448	0.0883182	1169	404	1303	913	263	969
TOPH_06169	0.798397	1.61962	1.23304	1.02047	2.60303	0.00924026	0.0883182	19	7	12	42	15	36
TOPH_07726	1.7829	0.343704	1.01224	-2.37499	-2.603	0.00924107	0.0883182	46	10	30	13	1	6
TOPH_06617	88.2132	58.3386	73.1372	-0.596542	-2.60209	0.00926577	0.0884089	1664	649	1845	1409	460	1592
TOPH_09067	13.7198	18.3034	16.2508	0.41585	2.60111	0.0092923	0.0885167	298	102	253	433	188	430
TOPH_04986	31.457	44.3627	38.2814	0.495967	2.60039	0.00931168	0.0885561	657	242	582	1000	467	1036
TOPH_04066	44.008	34.7365	39.0816	-0.341311	-2.59914	0.00934583	0.0885909	930	282	888	864	337	792
TOPH_08128	0.294146	0.0348305	0.157135	-3.07811	-2.59932	0.00934085	0.0885909	6	2	6	0	0	2
TOPH_01404	5.86192	4.26673	4.97651	-0.458241	-2.59577	0.00943789	0.0885964	115	35	129	105	38	102
TOPH_03248	97.3517	81.2791	89.0579	-0.260321	-2.59617	0.00942705	0.0885964	2023	650	1984	1846	785	2025
TOPH_04392	292.456	51.3218	171.883	-2.51057	-2.59732	0.0093953	0.0885964	8738	1039	6046	835	740	980
TOPH_05009	31.4298	88.7572	60.2151	1.49773	2.5978	0.00938236	0.0885964	549	264	610	1766	1211	1552
TOPH_06880	16.2831	12.5738	14.3745	-0.372955	-2.59616	0.00942732	0.0885964	320	106	349	310	129	283
TOPH_08649	15.0007	20.9091	18.0985	0.4791	2.59653	0.00941694	0.0885964	268	113	332	489	200	511
TOPH_03770	53.771	65.8343	59.9732	0.292011	2.59487	0.00946263	0.0886854	1079	363	1127	1473	670	1604
TOPH_02546	21.5147	27.2897	24.526	0.343032	2.59426	0.00947943	0.0886997	412	168	444	688	244	635
TOPH_03985	538.141	412.788	475.647	-0.382584	-2.59263	0.00952465	0.0889796	10704	3784	11148	8885	4275	9985
TOPH_05534	114.239	148.628	131.616	0.379656	2.59089	0.00957287	0.0892865	2293	779	2402	3229	1546	3574
TOPH_01519	44.6024	77.1838	60.7642	0.791176	2.5893	0.00961726	0.0895467	834	262	1108	1741	697	2036
TOPH_04194	39.6467	35.5271	37.398	-0.158283	-2.58878	0.00963159	0.0895467	815	263	809	852	335	853
TOPH_05473	10.3438	17.0508	13.8876	0.721069	2.58637	0.00969922	0.0897462	191	89	203	451	166	358
TOPH_06207	14.3061	8.08147	11.0735	-0.823945	-2.58724	0.00967472	0.0897462	249	99	335	215	59	202
TOPH_07100	10.5512	16.2854	13.5854	0.626175	2.58624	0.00970299	0.0897462	217	80	202	332	174	414
TOPH_08253	7.22469	35.3867	21.4109	2.2922	2.58582	0.00971482	0.0897462	101	91	88	764	389	795
TOPH_00436	19.5397	14.89	17.3243	-0.392064	-2.58396	0.00976729	0.0898026	408	143	379	373	152	330
TOPH_03886	75.164	105.478	90.4612	0.48883	2.58447	0.00975279	0.0898026	1328	535	1709	2480	1057	2437
TOPH_08077	1.26063	0.661779	0.948529	-0.929721	-2.58452	0.00975142	0.0898026	28	9	23	16	7	15
TOPH_03688	43.2659	28.9778	36.3149	-0.578282	-2.58321	0.0097887	0.0898572	923	337	759	644	304	685
TOPH_00016	47.6247	29.7576	38.8483	-0.678453	-2.58008	0.00987777	0.0904548	893	414	848	733	265	728
TOPH_04300	131.273	150.531	141.43	0.197488	2.57983	0.00988494	0.0904548	2721	967	2538	3549	1431	3656
TOPH_00468	35.5658	43.1822	39.1052	0.279944	2.57622	0.0099886	0.0906734	732	225	740	1089	400	992
TOPH_01357	1.16402	2.95342	2.01178	1.34327	2.57659	0.00997806	0.0906734	24	6	26	92	20	62
TOPH_01520	80.8444	183.959	132.49	1.18616	2.57497	0.0100248	0.0906734	1164	731	1668	5110	1478	4364
TOPH_02186	72.3893	129.777	101.319	0.842182	2.57467	0.0100337	0.0906734	1181	635	1422	2835	1311	3175
TOPH_05332	0.651324	1.41063	1.08569	1.1149	2.57778	0.00994379	0.0906734	13	5	13	28	19	34
TOPH_06219	102.098	83.2137	92.2878	-0.29506	-2.57761	0.00994873	0.0906734	1958	708	2206	2039	727	2060
TOPH_09158	129.211	100.235	114.931	-0.366335	-2.57513	0.0100202	0.0906734	2666	1001	2360	2470	929	2374
TOPH_09613	3.76087	2.14207	2.85212	-0.812059	-2.5763	0.00998641	0.0906734	85	21	73	47	17	59
TOPH_08593	68.3613	89.2395	79.0686	0.384502	2.5733	0.0100735	0.0908923	1326	525	1357	1984	835	2311
TOPH_02495	13.7608	25.7671	19.6049	0.904967	2.57255	0.0100952	0.0909469	280	82	310	709	186	654
TOPH_03563	76.242	26.061	51.2061	-1.54869	-2.56828	0.0102204	0.0913662	1390	790	989	605	223	701
TOPH_04470	1.1976	2.1769	1.68887	0.862137	2.56874	0.010207	0.0913662	22	9	26	59	17	49
TOPH_06977	1.50776	0.383268	0.89947	-1.97598	-2.56939	0.0101879	0.0913662	38	7	27	6	4	12
TOPH_07487	137.278	168.125	153.027	0.292433	2.56856	0.0102121	0.0913662	2568	986	2960	3949	1664	3949
TOPH_07883	0.190331	1.06114	0.681654	2.47903	2.56922	0.0101928	0.0913662	4	2	3	23	17	18
TOPH_00464	17.9274	23.2357	20.6653	0.374177	2.56627	0.0102799	0.0916729	391	124	339	517	229	584
TOPH_04913	174.37	158.387	166.345	-0.138692	-2.56606	0.0102862	0.0916729	3450	1221	3631	3870	1520	3697
TOPH_00053	112.784	102.21	108.145	-0.142027	-2.56348	0.010363	0.0917655	2284	826	2258	2444	1017	2408
TOPH_01067	66.8391	53.0003	59.6445	-0.33469	-2.56351	0.010362	0.0917655	1352	430	1426	1312	520	1200
TOPH_02834	37.4624	102.874	70.2951	1.45736	2.56366	0.0103574	0.0917655	603	349	683	2616	1224	1681
TOPH_08519	28.6047	8.37687	18.4277	-1.77177	-2.56449	0.0103327	0.0917655	834	126	534	258	76	151
TOPH_09241	60.0143	79.3471	69.7494	0.40287	2.56305	0.0103756	0.0917655	1272	402	1207	1690	804	1997
TOPH_00235	67.6967	43.3807	55.6912	-0.642031	-2.55909	0.0104947	0.0919473	1217	582	1263	1044	385	1091
TOPH_01294	48.6996	88.4537	68.6708	0.861014	2.56131	0.0104279	0.0919473	752	361	1178	1944	913	2106
TOPH_02295	30.192	25.0954	27.7831	-0.266747	-2.55712	0.0105544	0.0919473	628	223	586	606	250	585
TOPH_02302	124.87	66.2418	95.7068	-0.914612	-2.55857	0.0105104	0.0919473	2088	1145	2241	1652	651	1462
TOPH_03134	74.6735	110.138	92.6161	0.560646	2.55758	0.0105402	0.0919473	1620	561	1321	2352	1127	2722
TOPH_03135	17.3343	24.5915	21.0049	0.504527	2.55932	0.0104877	0.0919473	368	112	352	631	253	511
TOPH_03158	429.328	599.496	514.619	0.48167	2.55763	0.0105389	0.0919473	7617	3100	9597	13870	6136	13683
TOPH_07107	218.15	170.802	194.354	-0.352999	-2.56183	0.0104123	0.0919473	4785	1436	4316	3916	1715	4043
TOPH_07464	6.44487	4.00752	5.18301	-0.685441	-2.55889	0.0105008	0.0919473	145	42	120	106	40	84
TOPH_09768	1.697	3.34061	2.52591	0.977121	2.55799	0.0105279	0.0919473	34	11	36	63	31	98
TOPH_02491	82.2424	119.749	101.213	0.542062	2.55598	0.0105888	0.0919717	1568	590	1742	2488	1303	2843
TOPH_03579	3.67773	1.79636	2.78064	-1.03374	-2.55632	0.0105786	0.0919717	63	27	85	42	23	38
TOPH_00018	41.0731	56.1182	48.7861	0.450272	2.55469	0.0106282	0.0921757	807	327	790	1304	495	1454
TOPH_03073	38.8696	63.9579	51.422	0.71848	2.55302	0.0106795	0.0924824	757	302	751	1487	499	1827
TOPH_00702	293.908	182.569	238.132	-0.686922	-2.55189	0.010714	0.092527	6632	1705	6314	4028	1936	4200
TOPH_08432	0.189094	0.609533	0.418858	1.6886	2.55181	0.0107165	0.092527	2	1	6	13	8	14
TOPH_08294	10.043	7.8891	9.04082	-0.348257	-2.55099	0.0107418	0.0926079	201	82	195	180	80	193
TOPH_00907	99.7393	83.6536	90.8168	-0.253736	-2.54973	0.0107807	0.0926682	1999	666	2096	2072	732	2018
TOPH_06457	104.908	148.888	126.987	0.505106	2.54974	0.0107802	0.0926682	1997	695	2372	3379	1583	3336
TOPH_00422	15.5687	23.7892	20.1409	0.611655	2.54804	0.0108331	0.0928372	321	137	283	568	230	568
TOPH_00708	351.909	158.275	254.968	-1.15277	-2.54749	0.0108502	0.0928372	8657	1636	8022	4017	1504	3548
TOPH_01314	47.5166	56.3034	51.6392	0.24479	2.54793	0.0108364	0.0928372	993	318	954	1316	506	1417
TOPH_02018	27.7542	20.3472	23.9564	-0.447876	-2.54704	0.0108642	0.0928372	620	198	501	509	178	490
TOPH_00024	24.358	16.222	20.2922	-0.586446	-2.5439	0.0109621	0.0929896	473	184	490	456	146	335
TOPH_00117	58.1053	34.0243	45.9619	-0.772102	-2.54412	0.0109553	0.0929896	1306	330	1256	705	360	839
TOPH_00791	4.24411	5.85152	5.09606	0.463348	2.54402	0.0109586	0.0929896	83	34	85	132	53	151
TOPH_00868	22.5862	19.7663	21.1236	-0.192402	-2.54557	0.0109098	0.0929896	437	171	467	473	178	484
TOPH_07388	316.273	385.438	351.182	0.28533	2.54476	0.0109352	0.0929896	6104	2390	6320	8984	3508	9805
TOPH_00566	164.671	114.676	139.986	-0.522023	-2.54187	0.0110262	0.0929902	3202	1325	3039	2559	1194	2677
TOPH_06236	83.4546	114.785	99.1413	0.459868	2.5433	0.010981	0.0929902	1708	556	1755	2984	1146	2376
TOPH_07027	0.90345	0.383135	0.614534	-1.23759	-2.54217	0.0110166	0.0929902	18	4	21	10	3	9
TOPH_09402	0.336167	0.870762	0.592883	1.3731	2.54216	0.0110171	0.0929902	9	1	6	23	6	21
TOPH_00818	18.5471	13.8649	16.4381	-0.419749	-2.53947	0.0111022	0.0931154	356	151	375	309	135	352
TOPH_01888	73.1337	96.2452	85.2192	0.396177	2.53863	0.0111288	0.0931154	1411	581	1419	2172	952	2353
TOPH_01926	65.8636	88.8154	77.3687	0.431328	2.53837	0.0111372	0.0931154	1434	436	1301	1893	894	2242
TOPH_01954	78.6164	43.0577	60.7279	-0.868558	-2.53915	0.0111121	0.0931154	1978	432	1540	1007	441	976
TOPH_06301	0.116411	3.00258	1.57036	4.68891	2.53971	0.0110946	0.0931154	1	2	2	147	16	27
TOPH_08264	71.5612	149.572	110.49	1.06359	2.54022	0.0110783	0.0931154	1811	405	1364	4405	1339	2952
TOPH_07053	2.51591	6.71686	4.45087	1.41671	2.53395	0.0112784	0.0941191	49	10	63	172	48	175
TOPH_07288	25.1495	17.4938	21.2339	-0.523686	-2.5331	0.0113058	0.0941191	509	159	538	440	182	376
TOPH_07592	13.6485	21.7773	17.8843	0.674081	2.53319	0.011303	0.0941191	236	109	294	557	224	451
TOPH_02095	242.385	161.678	201.817	-0.584175	-2.53145	0.0113591	0.0942927	5376	1407	5285	3948	1596	3635
TOPH_04975	88.9725	59.1342	73.8153	-0.589367	-2.53192	0.0113441	0.0942927	2114	539	1720	1484	534	1407
TOPH_00051	171.995	114.108	142.811	-0.591961	-2.52962	0.0114186	0.0943306	3596	1017	3911	2986	1064	2518
TOPH_00268	21.1476	40.1964	30.6037	0.926571	2.52974	0.0114148	0.0943306	365	124	554	1077	368	878
TOPH_01108	8.92702	14.3014	11.7905	0.679909	2.52747	0.0114888	0.0943306	162	78	179	310	135	376
TOPH_01223	649.907	835.206	742.828	0.361899	2.52713	0.0114999	0.0943306	12129	4704	13895	18292	8317	20675
TOPH_01981	6.05519	2.9237	4.36223	-1.05038	-2.52998	0.0114068	0.0943306	136	32	124	83	27	58
TOPH_02823	83.5068	49.1136	66.2004	-0.765771	-2.52753	0.0114869	0.0943306	1895	571	1538	1447	405	1047
TOPH_04285	11.7119	6.76865	9.30467	-0.791029	-2.52683	0.0115098	0.0943306	232	103	210	168	51	175
TOPH_08848	8.3236	21.4278	14.877	1.3642	2.52829	0.0114619	0.0943306	212	41	167	463	269	405
TOPH_09344	15.0663	10.2645	12.5405	-0.553659	-2.52893	0.011441	0.0943306	275	100	346	270	89	234
TOPH_02906	7.92647	19.1696	13.5227	1.27407	2.52425	0.0115945	0.094767	214	38	147	420	218	413
TOPH_04831	44.306	31.9088	37.9722	-0.473548	-2.52401	0.0116025	0.094767	973	287	876	831	309	685
TOPH_09385	1.78589	0.905592	1.28543	-0.979709	-2.52372	0.011612	0.094767	42	9	34	21	6	25
TOPH_00115	56.951	44.1345	50.4468	-0.367813	-2.52218	0.0116628	0.0950488	1145	430	1114	1136	368	1061
TOPH_04714	106.859	96.5501	100.961	-0.146362	-2.52126	0.0116935	0.0951212	2222	717	2147	2307	880	2357
TOPH_05164	62.1172	46.3744	53.8356	-0.421663	-2.52073	0.0117112	0.0951212	1271	379	1360	1085	442	1132
TOPH_06725	23.703	35.0782	29.5653	0.565503	2.52044	0.0117208	0.0951212	440	198	473	846	301	888
TOPH_00491	4.34916	6.2869	5.30506	0.531611	2.51768	0.011813	0.0952043	81	33	93	148	50	163
TOPH_03030	9.15155	3.48668	6.32535	-1.39216	-2.5181	0.0117989	0.0952043	114	77	227	100	30	73
TOPH_05936	129.386	86.0154	107.429	-0.589016	-2.51891	0.011772	0.0952043	2698	754	2971	1977	788	2204
TOPH_06425	52.754	154.482	103.526	1.55008	2.5179	0.0118056	0.0952043	1449	208	1148	3875	1287	3966
TOPH_07785	21.2566	11.3644	16.1457	-0.903388	-2.51834	0.0117908	0.0952043	472	144	403	289	76	316
TOPH_03368	24.3545	49.3506	36.8059	1.01888	2.51697	0.0118368	0.0952639	621	127	479	1161	537	1033
TOPH_06609	34.3676	52.1872	43.34	0.602648	2.51548	0.011887	0.0954161	774	221	668	1087	568	1245
TOPH_08923	46.5752	33.9461	40.1466	-0.456316	-2.51544	0.0118885	0.0954161	946	350	899	900	274	813
TOPH_01781	36.8264	23.9161	30.4632	-0.622759	-2.51239	0.0119916	0.0961102	652	308	730	540	209	641
TOPH_05056	183.111	264.934	224.015	0.532912	2.50995	0.0120748	0.0966444	3628	1155	4167	6316	2782	5694
TOPH_06444	74.5871	64.0881	68.5259	-0.218871	-2.50875	0.012116	0.0967166	1549	479	1522	1584	585	1511
TOPH_06571	2.14307	1.28873	1.71484	-0.733729	-2.50823	0.0121338	0.0967166	43	16	43	33	15	26
TOPH_07681	1521.84	845.357	1183.57	-0.84818	-2.50837	0.012129	0.0967166	32248	8771	35087	17719	9679	18503
TOPH_00431	66.0491	81.242	74.5278	0.298687	2.50331	0.0123037	0.0967836	1327	508	1297	1886	812	1951
TOPH_01835	25.0512	33.7373	29.5106	0.429464	2.50468	0.0122562	0.0967836	485	176	532	868	341	708
TOPH_02470	34.1423	21.2534	27.7162	-0.683867	-2.50622	0.0122028	0.0967836	787	261	548	494	196	535
TOPH_03401	0.126063	0.574703	0.394032	2.18867	2.50337	0.0123016	0.0967836	3	2	1	12	9	12
TOPH_04176	39.7518	32.0789	35.7227	-0.309396	-2.50332	0.0123033	0.0967836	793	253	846	749	324	769
TOPH_05622	9.01349	11.0935	10.1721	0.299558	2.50532	0.0122342	0.0967836	172	71	186	269	110	258
TOPH_06129	236.982	200.725	219.582	-0.239557	-2.50317	0.0123088	0.0967836	4665	1806	4645	4713	1967	4766
TOPH_06205	13.2576	15.3777	14.3606	0.214016	2.50617	0.0122046	0.0967836	264	90	277	373	140	370
TOPH_06771	175.137	226.782	201.273	0.372821	2.50509	0.0122421	0.0967836	3323	1363	3458	5174	2082	5839
TOPH_07482	6.94272	3.03776	5.02684	-1.1925	-2.50355	0.0122955	0.0967836	105	67	139	86	22	71
TOPH_00930	144.807	119.188	131.137	-0.280896	-2.50191	0.0123525	0.0969958	2992	942	3035	2912	1053	2937
TOPH_07990	67.5515	85.7496	76.2476	0.344142	2.50107	0.012382	0.0970963	1408	453	1375	2131	720	2155
TOPH_09564	1.49174	0.714025	1.05015	-1.06295	-2.49975	0.012428	0.097326	34	6	31	19	6	16
TOPH_00936	276.175	312.577	295.134	0.178633	2.49831	0.0124788	0.0975271	5512	1971	5638	7440	3127	7195
TOPH_01014	4.96215	2.80453	3.78684	-0.823206	-2.49473	0.0126051	0.0975271	118	27	92	65	27	69
TOPH_02037	37.6802	29.0959	33.5123	-0.372994	-2.49455	0.0126117	0.0975271	741	256	798	663	309	694
TOPH_02073	39.6745	56.7084	48.3028	0.515352	2.49525	0.0125869	0.0975271	838	276	779	1146	588	1456
TOPH_02340	157.724	136.609	146.75	-0.207359	-2.49536	0.0125831	0.0975271	3058	1076	3407	3311	1261	3293
TOPH_02994	2.8154	1.77635	2.28759	-0.664421	-2.49416	0.0126255	0.0975271	52	24	58	50	14	38
TOPH_03704	1276.99	997.735	1137.68	-0.356013	-2.49724	0.0125164	0.0975271	25828	9728	23909	22117	9843	24660
TOPH_04250	647.862	856.862	752.57	0.403377	2.49453	0.0126124	0.0975271	11749	4629	14361	20419	8664	19227
TOPH_04567	13.4316	19.613	16.5779	0.546179	2.4938	0.0126383	0.0975271	310	92	239	426	196	495
TOPH_05920	67.9268	60.3612	63.7382	-0.170359	-2.49736	0.0125122	0.0975271	1329	480	1424	1478	529	1459
TOPH_08743	53.1702	32.1608	42.6716	-0.725315	-2.49536	0.012583	0.0975271	1112	435	889	803	257	844
TOPH_02498	224.098	237.701	230.215	0.0850186	2.49318	0.0126605	0.0975688	4614	1497	4555	5727	2245	5677
TOPH_01066	86.8491	104.928	94.7576	0.272812	2.49117	0.0127323	0.097763	1771	571	1793	2538	921	2569
TOPH_02408	1.02951	1.68928	1.36178	0.714446	2.49106	0.0127362	0.097763	24	3	22	42	16	39
TOPH_07377	2.26918	4.17607	3.25939	0.879975	2.49146	0.0127219	0.097763	48	16	44	118	43	77
TOPH_08005	113.214	94.9778	103.572	-0.253385	-2.48883	0.0128164	0.0982489	2308	802	2276	2337	807	2365
TOPH_04426	13.5964	2.309	7.90749	-2.55789	-2.4865	0.0129008	0.0987227	410	32	318	70	19	47
TOPH_06377	101.213	115.489	109.042	0.190373	2.48571	0.0129291	0.0987227	1972	739	2099	2789	1139	2686
TOPH_08279	186.403	320.859	253.696	0.783512	2.48577	0.0129272	0.0987227	3007	1320	4541	6706	3288	8025
TOPH_07516	133.937	165.962	149.604	0.30929	2.48481	0.012962	0.0988434	2776	840	2884	3889	1603	3992
TOPH_06412	110.482	83.6117	97.0326	-0.402029	-2.48238	0.0130508	0.0991597	2365	764	2151	1774	825	2157
TOPH_07084	0.840891	0.22626	0.524432	-1.89394	-2.48228	0.0130546	0.0991597	23	6	11	6	2	5
TOPH_08912	12.9603	18.038	15.4559	0.476938	2.48244	0.0130485	0.0991597	294	88	236	462	161	417
TOPH_02212	60.441	50.1701	55.101	-0.2687	-2.47944	0.0131587	0.0994305	1279	407	1202	1136	474	1270
TOPH_03081	226.341	307.19	266.763	0.44063	2.47978	0.0131464	0.0994305	4913	1530	4441	6467	2970	8089
TOPH_04810	23.1382	13.2215	18.1908	-0.80739	-2.48027	0.0131283	0.0994305	569	163	369	292	137	317
TOPH_05834	1.51402	6.25539	3.82962	2.04671	2.48038	0.0131241	0.0994305	46	5	26	206	42	133
TOPH_09352	1.30265	2.19432	1.7481	0.752326	2.4779	0.0132157	0.0997312	29	10	23	54	16	56
TOPH_03973	166.73	215.167	191.166	0.367943	2.47577	0.013295	0.0997412	3441	1153	3377	4626	2259	5151
TOPH_04829	314.582	116.565	215.561	-1.43231	-2.47637	0.0132727	0.0997412	7867	1538	6831	2033	1486	2582
TOPH_06186	12.4592	15.7782	14.141	0.340721	2.47607	0.0132837	0.0997412	276	77	240	364	160	382
TOPH_07490	9.09753	6.42622	7.62309	-0.501504	-2.4751	0.01332	0.0997412	200	53	180	161	61	147
TOPH_07513	39.3984	54.5209	47.2529	0.468672	2.47522	0.0133153	0.0997412	705	316	818	1238	519	1368
TOPH_07841	38.5962	41.9707	40.3944	0.120924	2.47532	0.0133118	0.0997412	788	268	781	1021	396	993
TOPH_09916	44.293	64.1704	54.0778	0.534829	2.47447	0.0133435	0.0997887	885	262	1025	1620	619	1428
TOPH_01177	127.984	155.72	142.067	0.282989	2.47353	0.0133785	0.0997934	2523	872	2734	3646	1599	3545
TOPH_05797	59.1007	27.8554	43.4017	-1.08522	-2.47368	0.0133729	0.0997934	1604	317	1065	575	277	727
TOPH_05341	20.178	32.7022	26.4574	0.696603	2.47255	0.0134153	0.0999395	396	163	379	882	250	813

## Sheet: deg.To.EMP.CUT
Gene	EMP (RPM)	CUT (RPM)	overall (RPM)	log2 fold change	statistic	p.value	q.value	EMP_5	EMP_6	EMP_8	Cao_4	Cao_6	Cao_8
TOPH_02326	21.4382	12.4164	16.839	-0.787934	-4.24848	2.15e-05	0.00786256	516	202	513	341	409	615
TOPH_00356	83.001	54.2683	68.6456	-0.613019	-4.16766	3.08e-05	0.00786256	1969	803	1994	1491	1781	2694
TOPH_07184	125.658	83.5245	104.522	-0.589232	-4.27423	1.92e-05	0.00786256	2954	1199	3060	2369	2658	4165
TOPH_01342	45.4886	31.6459	38.5334	-0.523486	-4.25825	2.06e-05	0.00786256	1078	433	1101	896	1055	1528
TOPH_03955	46.6032	65.1293	55.4267	0.482878	4.42849	9.49e-06	0.00786256	1141	386	1149	1837	2175	3148
TOPH_07370	62.2769	102.742	82.6516	0.722262	4.56146	5.08e-06	0.00786256	1486	605	1485	2862	3394	5039
TOPH_02093	56.6404	97.0324	76.7671	0.776636	4.48143	7.41e-06	0.00786256	1366	538	1348	2694	3150	4838
TOPH_09080	34.2692	61.5883	47.9007	0.845742	4.2858	1.82e-05	0.00786256	839	314	815	1817	1936	3018
TOPH_02476	23.8064	70.4256	47.1453	1.56475	4.36474	1.27e-05	0.00786256	593	215	563	2171	2260	3242
TOPH_04425	19.8722	61.9242	40.9196	1.63976	4.17403	2.99e-05	0.00786256	458	180	507	1777	2186	2773
TOPH_03365	19.0983	77.6122	48.278	2.02284	4.19656	2.71e-05	0.00786256	460	158	492	2439	2431	3572
TOPH_08517	17.8808	150.405	84.0558	3.07236	4.34821	1.37e-05	0.00786256	488	144	413	4633	4944	6721
TOPH_08514	2.81857	23.8067	13.3139	3.07833	4.18133	2.9e-05	0.00786256	77	26	59	724	668	1246
TOPH_08878	3.62605	47.6627	25.599	3.71639	4.36992	1.24e-05	0.00786256	96	29	85	1422	1333	2549
TOPH_01413	17.6292	354.686	186.192	4.33051	4.23071	2.33e-05	0.00786256	338	177	484	11274	9339	18689
TOPH_08472	11.2926	757.706	384.602	6.06819	4.34652	1.38e-05	0.00786256	194	137	283	21000	27681	33658
TOPH_07910	53.6521	19.6863	36.8428	-1.44644	-4.09115	4.29e-05	0.00874616	1273	555	1213	546	607	1028
TOPH_00388	1341.61	772.767	1057.15	-0.795864	-4.06103	4.89e-05	0.00874616	31681	12539	32958	23479	24613	36237
TOPH_04094	56.408	35.7938	45.5342	-0.656189	-4.09395	4.24e-05	0.00874616	1383	488	1368	1016	1155	1764
TOPH_01729	52.3676	34.111	43.276	-0.618438	-4.07744	4.55e-05	0.00874616	1276	495	1236	987	1158	1605
TOPH_04858	74.5731	49.8313	62.1914	-0.581602	-4.05935	4.92e-05	0.00874616	1721	706	1855	1440	1629	2409
TOPH_08789	4.99957	20.6021	12.8306	2.04291	4.07091	4.68e-05	0.00874616	103	50	134	604	633	1030
TOPH_02632	2.48955	51.4937	27.0781	4.37044	4.0744	4.61e-05	0.00874616	43	30	68	1497	1847	2225
TOPH_07627	2.87351	0.809568	1.84761	-1.82759	-3.95408	7.68e-05	0.00882083	67	31	67	20	27	42
TOPH_00459	382.103	156.849	269.628	-1.28459	-3.9744	7.06e-05	0.00882083	9386	3858	8329	4202	5360	7759
TOPH_07165	61.1934	26.0824	43.6544	-1.2303	-3.92021	8.85e-05	0.00882083	1575	597	1322	740	813	1331
TOPH_05238	475.352	239.072	357.27	-0.991548	-3.94756	7.9e-05	0.00882083	10580	4549	12065	7186	7613	11347
TOPH_04619	23.7021	13.2624	18.447	-0.83768	-3.99025	6.6e-05	0.00882083	568	222	571	368	471	619
TOPH_07549	60.7618	44.4171	52.4779	-0.45205	-3.97774	6.96e-05	0.00882083	1505	578	1406	1271	1412	2200
TOPH_06760	108.019	82.5036	95.3767	-0.388763	-3.92499	8.67e-05	0.00882083	2613	1028	2561	2364	2781	3921
TOPH_05389	52.8863	84.719	68.9112	0.679793	3.9423	8.07e-05	0.00882083	1255	503	1277	2519	2617	4184
TOPH_09263	13.462	22.5042	17.8814	0.741301	4.00751	6.14e-05	0.00882083	313	113	347	630	740	1104
TOPH_08706	30.7775	62.2851	46.696	1.01701	3.92092	8.82e-05	0.00882083	768	306	687	1842	1921	3095
TOPH_09035	77.2146	159.432	118.269	1.04599	3.94886	7.85e-05	0.00882083	2026	706	1720	4567	5218	7734
TOPH_00057	76.3148	171.223	123.635	1.16584	3.94268	8.06e-05	0.00882083	1874	673	1882	5146	5086	8663
TOPH_02939	23.7213	68.9293	46.2739	1.53893	3.96272	7.41e-05	0.00882083	628	202	547	2128	2242	3116
TOPH_08127	43.4435	149.303	96.4172	1.78103	4.03811	5.39e-05	0.00882083	968	405	1126	4812	4525	6879
TOPH_08473	33.8395	475.746	254.868	3.81341	3.99147	6.57e-05	0.00882083	727	369	777	12449	20188	18205
TOPH_02631	0.528194	11.7167	6.14689	4.47136	3.98294	6.81e-05	0.00882083	10	8	12	333	319	664
TOPH_08471	9.54892	302.87	156.192	4.98722	3.92682	8.61e-05	0.00882083	162	75	330	8209	11470	13165
TOPH_08470	6.07506	240.38	123.353	5.30627	4.02884	5.61e-05	0.00882083	113	86	122	7415	7140	11843
TOPH_09386	73.9828	188.336	131.192	1.34804	3.90835	9.29e-05	0.00904459	1847	680	1741	5431	6791	8152
TOPH_04778	166.874	127.361	146.805	-0.389835	-3.9	9.62e-05	0.00914457	3921	1556	4108	3679	4072	6256
TOPH_07960	13.9512	26.7241	20.3194	0.937757	3.88376	0.000102853	0.00955545	348	116	338	808	875	1249
TOPH_08825	1.56737	0.29108	0.933075	-2.42886	-3.86934	0.000109132	0.00965305	35	17	38	9	10	13
TOPH_01715	78.575	44.9927	61.6986	-0.804379	-3.82073	0.000133059	0.00965305	1796	749	1960	1213	1457	2313
TOPH_08707	313.337	185.831	250.004	-0.753723	-3.82091	0.00013296	0.00965305	7177	3185	7343	5178	6197	9084
TOPH_04384	20.3236	13.3988	16.6412	-0.601051	-3.81839	0.000134326	0.00965305	479	178	510	376	440	657
TOPH_03143	74.1193	94.2737	84.3324	0.347007	3.82514	0.0001307	0.00965305	1730	702	1824	2674	3087	4603
TOPH_09010	59.6726	99.3208	79.5169	0.735028	3.84635	0.000119893	0.00965305	1523	556	1350	2791	3328	4795
TOPH_08256	148.752	248.1	198.684	0.738012	3.83823	0.000123926	0.00965305	3679	1449	3367	7363	7727	12186
TOPH_04465	70.7444	119.261	95.2437	0.75344	3.83916	0.000123457	0.00965305	1605	684	1761	3513	3990	5513
TOPH_04429	189.477	494.104	341.659	1.38279	3.81788	0.000134602	0.00965305	4342	1628	5128	13388	17186	23756
TOPH_04997	2.33364	6.87678	4.63525	1.55915	3.85009	0.000118075	0.00965305	66	20	48	194	241	321
TOPH_00790	20.856	70.9555	45.7493	1.76645	3.87512	0.000106571	0.00965305	531	167	524	1898	2188	3859
TOPH_06346	1.49732	8.20515	4.86087	2.45414	3.82947	0.000128421	0.00965305	38	14	34	253	218	440
TOPH_08971	29.7193	471.966	250.775	3.98921	3.85475	0.00011585	0.00965305	747	189	899	12826	18302	19820
TOPH_00475	58.8391	39.9541	49.193	-0.558431	-3.80376	0.000142518	0.0100445	1361	546	1472	1110	1329	1954
TOPH_00599	37.3209	28.2621	32.7766	-0.401114	-3.77781	0.00015821	0.0106021	895	370	878	788	903	1416
TOPH_07803	23.7672	36.8738	30.2647	0.633626	3.7841	0.000154263	0.0106021	582	221	562	998	1203	1862
TOPH_05587	8.10013	17.2739	12.7339	1.09257	3.77884	0.000157561	0.0106021	195	72	199	498	613	774
TOPH_08088	171.457	92.1775	131.896	-0.89536	-3.75733	0.000171739	0.0109306	3727	1685	4347	2583	3009	4575
TOPH_06284	254.891	171.728	212.78	-0.569751	-3.75433	0.000173808	0.0109306	6180	2275	6303	5102	5449	8288
TOPH_03057	40.9175	65.9964	53.6875	0.689668	3.75817	0.000171164	0.0109306	983	400	960	1870	2293	3054
TOPH_01411	0.489741	72.7276	36.5795	7.21434	3.76138	0.000168977	0.0109306	17	1	11	2391	1747	3947
TOPH_02109	29.5619	79.5407	54.5823	1.42795	3.74462	0.00018067	0.01119	628	282	784	2315	2364	4147
TOPH_03028	14.1842	55.8242	34.9564	1.9766	3.7407	0.000183508	0.0111961	373	116	342	1804	1510	2832
TOPH_06646	91.1757	59.0946	75.0573	-0.625623	-3.72684	0.000193894	0.0115023	2127	844	2274	1781	1931	2747
TOPH_09865	8.20258	16.3005	12.16	0.990768	3.72287	0.000196968	0.0115023	212	70	189	439	532	821
TOPH_03907	9.93692	20.1114	15.0842	1.01714	3.72288	0.000196964	0.0115023	228	91	252	627	620	957
TOPH_03247	27.4987	17.7559	22.5981	-0.631062	-3.71876	0.000200204	0.0115266	640	271	668	476	579	897
TOPH_09002	18.1815	23.8413	21.1093	0.390992	3.71298	0.000204835	0.0116294	439	169	436	682	778	1161
TOPH_08304	27.2142	40.8802	34.1497	0.587043	3.70754	0.000209286	0.0117194	634	269	659	1108	1350	2041
TOPH_05180	143.496	84.7399	114.008	-0.759901	-3.69922	0.000216264	0.0119465	3220	1341	3690	2333	2861	4136
TOPH_05585	17.5418	8.29259	12.8489	-1.0809	-3.69309	0.000221543	0.0120749	397	162	449	220	299	392
TOPH_08765	91.6293	63.1753	77.2287	-0.536449	-3.68634	0.0002275	0.0120775	2106	858	2300	1740	2099	3121
TOPH_00966	68.8403	49.6134	59.2693	-0.472523	-3.68957	0.000224635	0.0120775	1637	676	1638	1345	1641	2472
TOPH_04874	47.3521	100.452	74.0596	1.08501	3.67851	0.000234603	0.0122949	1099	470	1126	2768	3673	4492
TOPH_08755	19.5019	5.34653	12.3756	-1.86694	-3.65197	0.000260232	0.0123268	559	179	387	139	181	272
TOPH_01968	8.27227	3.04206	5.64061	-1.44323	-3.63988	0.000272761	0.0123268	217	78	180	101	90	143
TOPH_02179	130.771	77.3481	104.006	-0.75761	-3.67118	0.000241435	0.0123268	2896	1237	3370	2163	2582	3764
TOPH_08118	392.883	251.999	322.4	-0.640678	-3.64663	0.000265699	0.0123268	8789	3740	9978	6996	8350	12441
TOPH_08033	46.0459	36.6489	41.0483	-0.329304	-3.64007	0.000272561	0.0123268	1116	426	1102	1015	1190	1824
TOPH_09190	16.7186	21.8037	19.3858	0.38312	3.63833	0.000274414	0.0123268	399	158	403	637	694	1066
TOPH_00535	41.726	66.4394	54.1214	0.671094	3.66111	0.000251122	0.0123268	1040	397	957	1889	2052	3411
TOPH_08698	102.728	167.764	135.547	0.707605	3.65778	0.000254409	0.0123268	2543	1009	2308	5042	5486	7762
TOPH_02873	5.45254	12.0098	8.78592	1.13921	3.64378	0.000268662	0.0123268	138	53	122	366	357	598
TOPH_03797	125.123	299.154	211.912	1.25754	3.65885	0.000253352	0.0123268	3356	1008	3048	8355	9757	14922
TOPH_01798	42.3382	116.561	79.4594	1.46105	3.66587	0.000246501	0.0123268	1014	382	1055	3882	3289	5519
TOPH_05849	31.1282	89.5647	60.4349	1.52471	3.65203	0.000260171	0.0123268	774	308	689	2394	3431	3896
TOPH_09604	29.711	91.6425	60.6444	1.62502	3.66863	0.000243857	0.0123268	757	257	718	2965	2487	4631
TOPH_01520	184.27	70.6453	127.227	-1.38316	-3.62999	0.000283434	0.0123314	5110	1478	4364	1973	2327	3489
TOPH_07505	348.099	209.852	278.858	-0.730124	-3.61961	0.000295045	0.0123314	9054	3253	7718	5975	6732	10438
TOPH_02489	260.163	168.09	214.29	-0.630182	-3.62203	0.000292304	0.0123314	6220	2588	5966	4574	5462	8599
TOPH_04887	62.5911	42.3421	52.3202	-0.563865	-3.63126	0.000282045	0.0123314	1425	587	1583	1175	1390	2099
TOPH_02212	50.1635	34.2347	42.1432	-0.551178	-3.61647	0.000298649	0.0123314	1136	474	1270	976	1139	1646
TOPH_07864	117.843	87.3643	102.535	-0.431751	-3.62767	0.000285995	0.0123314	2835	1102	2834	2501	2991	4073
TOPH_01723	55.8158	42.807	49.2077	-0.382827	-3.62217	0.000292144	0.0123314	1396	531	1278	1214	1393	2099
TOPH_02633	1.67531	57.1086	29.4037	5.09121	3.61756	0.000297388	0.0123314	35	17	43	2077	877	3497
TOPH_01967	182.613	8.85562	95.7588	-4.36605	-3.50177	0.000462178	0.0124695	2809	2373	4298	289	174	541
TOPH_01425	3.90101	0.82776	2.27313	-2.23656	-3.55492	0.000378092	0.0124695	90	29	105	29	24	38
TOPH_04861	1.75894	0.500295	1.08868	-1.81386	-3.55554	0.000377209	0.0124695	40	15	46	15	14	26
TOPH_04849	48.0612	20.5492	34.4608	-1.22579	-3.47738	0.000506331	0.0124695	1138	527	1009	566	722	963
TOPH_00010	94.6437	45.4948	69.9357	-1.0568	-3.55186	0.000382519	0.0124695	2295	854	2332	1150	1672	2191
TOPH_08620	10.9368	5.43957	8.25779	-1.00762	-3.57183	0.00035449	0.0124695	244	115	269	168	157	273
TOPH_04092	127.491	66.4128	97.0422	-0.940857	-3.50144	0.000462749	0.0124695	2666	1282	3267	1934	2160	3190
TOPH_03531	4.33639	2.31045	3.26203	-0.908321	-3.50469	0.000457133	0.0124695	101	41	107	61	74	119
TOPH_01828	394.058	212.16	303.259	-0.893256	-3.48025	0.000500942	0.0124695	8746	3979	9513	6250	7395	9337
TOPH_05065	34.8944	20.1787	27.6601	-0.790162	-3.56042	0.000370259	0.0124695	765	351	876	596	672	941
TOPH_02920	128.029	76.1968	101.971	-0.748673	-3.53082	0.000414279	0.0124695	3035	1174	3179	2047	2732	3574
TOPH_02832	79.7253	47.7071	63.7517	-0.740834	-3.51056	0.000447157	0.0124695	1739	772	2046	1376	1602	2244
TOPH_00883	38.9828	23.8118	31.3677	-0.71116	-3.55669	0.00037556	0.0124695	867	370	1000	710	755	1149
TOPH_01076	45.3416	28.9662	37.1122	-0.646465	-3.50009	0.000465099	0.0124695	1033	428	1142	807	1014	1353
TOPH_07900	179.768	115.347	147.161	-0.640158	-3.48117	0.000499227	0.0124695	4626	1568	4274	3203	3922	5548
TOPH_04378	57.3817	36.8269	46.9793	-0.639833	-3.5561	0.000376401	0.0124695	1360	544	1389	961	1244	1866
TOPH_03966	41.0743	26.6279	33.7519	-0.625295	-3.60564	0.00031138	0.0124695	1025	375	961	813	862	1245
TOPH_06640	38.9231	25.415	32.5718	-0.614947	-3.59051	0.000330037	0.0124695	931	409	895	729	854	1211
TOPH_01757	51.6953	34.5407	42.8871	-0.581737	-3.48209	0.000497523	0.0124695	1186	472	1318	969	1090	1755
TOPH_05899	874.433	595.536	734.687	-0.554161	-3.533	0.000410865	0.0124695	20574	7911	22190	17004	20315	27766
TOPH_00408	50.6583	34.5383	42.4501	-0.552601	-3.52146	0.000429184	0.0124695	1166	479	1263	946	1100	1771
TOPH_00207	48.796	34.735	41.6375	-0.490376	-3.49326	0.000477166	0.0124695	1174	446	1186	1000	1201	1604
TOPH_06063	501.28	357.759	428.913	-0.486629	-3.59466	0.000324819	0.0124695	12062	4462	12581	10483	11496	17280
TOPH_07388	385.667	280.486	332.683	-0.459428	-3.47736	0.000506373	0.0124695	8984	3508	9805	8100	8902	13901
TOPH_01505	70.6696	52.0578	61.4994	-0.440975	-3.48772	0.000487164	0.0124695	1607	693	1751	1473	1734	2514
TOPH_03581	220.68	162.736	192.131	-0.439422	-3.48491	0.00049231	0.0124695	5225	2189	5153	4800	5388	7595
TOPH_01388	93.9923	71.0009	82.3645	-0.404706	-3.59455	0.00032495	0.0124695	2335	890	2171	1967	2365	3480
TOPH_07925	67.4492	55.0051	60.8299	-0.294236	-3.51265	0.000443653	0.0124695	1680	605	1588	1590	1802	2655
TOPH_04684	56.3557	68.3402	62.2311	0.278174	3.51699	0.000436469	0.0124695	1407	505	1324	1944	2230	3339
TOPH_03188	61.9518	77.9773	70.0629	0.331907	3.5239	0.000425244	0.0124695	1463	594	1499	2191	2486	3911
TOPH_07265	175.673	228.702	202.626	0.380579	3.51241	0.000444061	0.0124695	4026	1709	4321	6550	7369	11256
TOPH_01315	29.0577	42.4237	35.7908	0.54595	3.55239	0.00038175	0.0124695	707	259	706	1289	1379	1974
TOPH_02586	83.7748	127.837	105.754	0.609724	3.58117	0.000342057	0.0124695	2049	746	2050	3858	4211	5853
TOPH_02381	98.0425	151.043	124.822	0.62348	3.60524	0.000311864	0.0124695	2315	949	2343	4592	4966	6869
TOPH_02693	22.187	35.1935	28.6511	0.665592	3.51229	0.000444262	0.0124695	577	201	496	1019	1116	1734
TOPH_04337	24.8316	39.7996	32.2245	0.680576	3.5878	0.000333483	0.0124695	577	219	633	1163	1230	1991
TOPH_00331	6.19982	10.0423	8.22574	0.695787	3.54055	0.000399295	0.0124695	156	62	138	275	350	479
TOPH_09578	43.7874	73.9026	59.2159	0.755109	3.56299	0.000366658	0.0124695	1048	453	991	2092	2545	3450
TOPH_02470	21.2955	36.331	28.8131	0.770653	3.49331	0.000477079	0.0124695	494	196	535	1064	1080	1876
TOPH_02404	12.0081	20.6659	16.4323	0.783248	3.49594	0.000472399	0.0124695	278	120	290	612	614	1054
TOPH_02092	23.6702	40.7736	32.4194	0.78456	3.51644	0.000437368	0.0124695	600	236	519	1155	1399	1913
TOPH_06990	58.3391	104.457	81.1494	0.840379	3.48527	0.000491643	0.0124695	1383	488	1531	2885	3501	5122
TOPH_00737	238.553	453.373	346.301	0.926388	3.53971	0.000400571	0.0124695	5469	2474	5440	13932	14794	20462
TOPH_00708	158.237	300.862	229.64	0.92702	3.58064	0.000342758	0.0124695	4017	1504	3548	9387	8989	14569
TOPH_06069	24.1631	46.4255	35.2956	0.942115	3.49407	0.000475712	0.0124695	554	217	624	1446	1370	2280
TOPH_02698	311.922	639.874	475.76	1.0366	3.60881	0.000307609	0.0124695	7789	2641	7908	19143	21801	28385
TOPH_03376	17.3789	36.3844	26.9494	1.06599	3.48135	0.000498884	0.0124695	409	169	416	1132	1018	1868
TOPH_02925	1.23648	2.64701	1.98557	1.09812	3.59782	0.000320893	0.0124695	29	12	30	78	83	130
TOPH_06201	1.06233	2.34684	1.74295	1.14349	3.51643	0.000437392	0.0124695	27	9	25	71	76	111
TOPH_06684	13.0123	34.9174	23.9468	1.42407	3.51244	0.000444017	0.0124695	314	117	321	981	957	1995
TOPH_05460	31.9755	86.2463	58.9844	1.4315	3.56906	0.000358261	0.0124695	837	250	803	2389	3112	3895
TOPH_02436	90.1225	245.356	167.681	1.44492	3.48586	0.000490549	0.0124695	2122	757	2424	6296	9348	11184
TOPH_06672	7.82669	22.7706	15.3865	1.5407	3.49402	0.000475798	0.0124695	204	81	160	617	854	1006
TOPH_01397	38.5947	112.88	75.7197	1.54832	3.50054	0.000464323	0.0124695	1008	329	923	3124	4379	4647
TOPH_01532	24.1924	73.2843	48.7341	1.59895	3.55684	0.000375338	0.0124695	591	213	602	2458	1954	3609
TOPH_04588	2.03758	6.24913	4.2243	1.6168	3.58015	0.000343391	0.0124695	45	26	46	185	185	317
TOPH_05797	27.8162	87.6101	57.789	1.65517	3.51247	0.000443965	0.0124695	575	277	727	2381	3385	3701
TOPH_06104	7.49328	23.659	15.578	1.65872	3.5226	0.000427343	0.0124695	191	61	185	805	746	982
TOPH_01069	51.1229	165.254	108.142	1.69264	3.53498	0.000407811	0.0124695	1327	427	1255	5408	4356	8437
TOPH_02352	19.4854	64.2343	41.7529	1.72095	3.53844	0.000402496	0.0124695	505	146	507	1969	1804	3339
TOPH_08394	0.818516	2.84713	1.85631	1.79843	3.5381	0.000403022	0.0124695	19	6	22	78	107	128
TOPH_09084	33.6436	117.78	75.7844	1.80769	3.55987	0.000371032	0.0124695	815	334	761	4148	3172	5418
TOPH_07084	0.226398	1.13703	0.707448	2.32834	3.48461	0.000492848	0.0124695	6	2	5	31	44	50
TOPH_01654	20.4017	162.23	91.2903	2.99128	3.56181	0.000368308	0.0124695	587	165	457	4897	3622	9955
TOPH_08513	47.8959	473.83	260.847	3.3064	3.54764	0.000388692	0.0124695	1041	385	1422	16735	9978	25842
TOPH_06934	185.913	2464.13	1324.98	3.72838	3.54939	0.000386128	0.0124695	5064	1213	5224	81344	51593	144503
TOPH_07111	1.58e-07	0.305679	0.155112	20.8799	3.52002	0.000431518	0.0124695	0	0	0	10	5	19
TOPH_07628	112.494	4.35496	58.4354	-4.69104	-3.46023	0.000539705	0.0125984	2041	1313	2716	71	233	168
TOPH_05360	59.9286	36.954	48.3455	-0.697516	-3.46369	0.000532816	0.0125984	1335	555	1559	1041	1265	1744
TOPH_08306	92.7842	65.7645	79.2975	-0.496571	-3.45911	0.000541961	0.0125984	2132	883	2306	1919	2232	3033
TOPH_00889	73.4226	60.1536	67.0405	-0.287574	-3.4615	0.000537183	0.0125984	1709	729	1778	1762	1934	2917
TOPH_05839	20.9505	26.6521	23.829	0.34726	3.46809	0.000524177	0.0125984	503	182	518	767	889	1274
TOPH_05698	65.6882	93.0278	79.3975	0.502027	3.46606	0.000528144	0.0125984	1588	602	1593	2607	3252	4315
TOPH_07793	37.683	55.9637	46.9762	0.570576	3.46059	0.000538996	0.0125984	930	359	873	1715	1733	2684
TOPH_06661	44.0296	79.8758	61.8744	0.859285	3.46817	0.000524021	0.0125984	1120	374	1070	2472	2598	3601
TOPH_02634	7.42052	72.0843	39.7839	3.28009	3.47125	0.000518036	0.0125984	176	78	162	2698	1383	3874
TOPH_01412	0.2184	37.1742	18.678	7.41118	3.45888	0.000542426	0.0125984	7	0	6	1201	745	2273
TOPH_08757	11.6077	4.47251	7.87338	-1.37593	-3.45689	0.000546454	0.0126202	272	94	305	112	164	216
TOPH_07679	72.5549	22.121	47.3381	-1.71365	-3.44552	0.000569955	0.0126318	1946	715	1461	551	867	1001
TOPH_01115	3.01284	1.57365	2.26207	-0.937004	-3.4418	0.000577857	0.0126318	73	30	70	48	50	75
TOPH_02507	94.7006	50.5116	72.6425	-0.906758	-3.44418	0.000572787	0.0126318	2431	946	1995	1371	1654	2571
TOPH_05221	112.79	65.2209	88.9132	-0.790234	-3.44631	0.000568303	0.0126318	2780	1073	2611	1799	1959	3526
TOPH_03241	67.4806	45.9231	56.5198	-0.555251	-3.44377	0.000573672	0.0126318	1533	615	1740	1347	1486	2206
TOPH_03506	243.767	193.376	219.257	-0.334095	-3.44297	0.000575373	0.0126318	5752	2418	5749	5573	6430	9201
TOPH_00721	26.715	35.4481	31.0029	0.408062	3.4424	0.000576567	0.0126318	680	235	619	1025	1126	1746
TOPH_08363	9.01817	17.4694	13.287	0.953921	3.45268	0.000555046	0.0126318	226	79	215	518	620	758
TOPH_08993	1.98326	5.93389	3.96085	1.5811	3.45248	0.000555465	0.0126318	44	15	55	189	173	290
TOPH_01655	5.71743	45.9586	25.8025	3.0069	3.44598	0.00056899	0.0126318	156	39	150	1379	1009	2858
TOPH_06281	220.952	141.115	181.195	-0.646863	-3.44032	0.000581033	0.0126337	5362	2223	4923	4099	4348	7144
TOPH_04439	2.26398	4.1479	3.22677	0.873518	3.43591	0.000590572	0.0127732	57	18	55	123	128	205
TOPH_01747	157.32	93.8951	125.173	-0.744575	-3.43354	0.000595762	0.0128025	3996	1318	3920	2663	2990	4717
TOPH_03850	39.9259	82.2859	61.1972	1.04332	3.43188	0.000599412	0.0128025	969	384	931	2258	3099	3562
TOPH_06263	16.5735	169.861	93.1676	3.3574	3.43102	0.000601324	0.0128025	377	92	572	5224	5700	7421
TOPH_08660	21.4684	12.6692	17.1408	-0.760892	-3.42149	0.000622798	0.0129891	516	215	498	351	459	578
TOPH_05778	26.4532	17.757	22.0294	-0.575052	-3.42261	0.000620237	0.0129891	676	249	594	526	559	867
TOPH_02465	26.4709	34.3188	30.3995	0.374591	3.42167	0.000622367	0.0129891	638	244	638	990	1066	1717
TOPH_08319	31.8289	47.9511	39.9433	0.591227	3.42256	0.000620341	0.0129891	772	295	763	1462	1441	2369
TOPH_02740	278.086	173.361	225.521	-0.68175	-3.4197	0.000626891	0.0130081	6353	2490	7299	5071	5800	8052
TOPH_01985	1.89826	4.19338	3.07606	1.14343	3.41692	0.00063335	0.0130757	48	20	41	103	143	215
TOPH_02902	43.4866	25.8688	34.551	-0.749358	-3.41386	0.000640496	0.013091	1071	406	1023	734	761	1380
TOPH_08348	31.6783	23.1682	27.1374	-0.45135	-3.41495	0.000637931	0.013091	788	282	749	672	727	1148
TOPH_04312	2.33364	0.936915	1.63691	-1.31659	-3.38814	0.000703687	0.0134417	51	25	58	29	34	40
TOPH_05877	25.8362	12.1404	18.9535	-1.08958	-3.39587	0.000684108	0.0134417	652	254	568	327	356	675
TOPH_06610	83.8795	42.572	63.3326	-0.978414	-3.38871	0.000702223	0.0134417	2018	878	1811	1103	1497	2104
TOPH_06963	118.054	68.6185	93.2934	-0.782779	-3.40059	0.000672407	0.0134417	2597	1118	3056	1869	2419	3236
TOPH_00579	63.0075	38.3888	50.9276	-0.714836	-3.39849	0.000677598	0.0134417	1439	662	1460	1105	1188	1947
TOPH_01840	28.4391	19.8208	24.0337	-0.520862	-3.40057	0.000672447	0.0134417	657	271	705	533	672	974
TOPH_09096	161.277	196.702	179.49	0.28647	3.39546	0.000685122	0.0134417	3920	1577	3746	5574	6339	9751
TOPH_02651	4.52796	6.5766	5.61984	0.53848	3.39193	0.000694024	0.0134417	111	41	108	188	213	322
TOPH_05936	86.1089	138.91	112.559	0.689913	3.38823	0.000703457	0.0134417	1977	788	2204	4284	4502	6302
TOPH_06461	45.0446	94.9637	69.9926	1.07602	3.403	0.000666502	0.0134417	1094	391	1140	2776	3466	3988
TOPH_06076	26.6258	83.2258	54.9439	1.64421	3.39432	0.00068799	0.0134417	637	238	670	2245	3393	3281
TOPH_00196	2.75932	9.71709	6.28727	1.81621	3.39354	0.000689957	0.0134417	56	27	75	278	375	392
TOPH_01136	16.5765	64.5626	40.6935	1.96156	3.38865	0.000702386	0.0134417	323	193	392	1789	2498	2664
TOPH_09851	0.139322	0.718605	0.4458	2.36678	3.39245	0.000692702	0.0134417	4	1	3	21	23	35
TOPH_06032	53.8035	83.0574	68.3836	0.626409	3.38587	0.000709519	0.01349	1357	489	1258	2415	2496	4288
TOPH_06558	10.7555	19.4403	15.2	0.853977	3.38225	0.00071895	0.0136061	261	106	249	521	709	899
TOPH_01184	97.428	123.092	110.558	0.337332	3.37895	0.000727622	0.0137067	2255	928	2407	3540	4134	5816
TOPH_06242	74.2362	99.1788	86.6796	0.417909	3.37459	0.000739269	0.0138622	1734	686	1850	2859	3083	5006
TOPH_04180	110.959	141.947	127.288	0.355327	3.37065	0.000749906	0.0139975	2670	1110	2577	4149	4649	6780
TOPH_04029	14.3077	7.60022	11.0536	-0.912677	-3.36709	0.000759669	0.0140211	352	151	316	203	273	359
TOPH_07405	37.0541	50.9254	43.9165	0.458752	3.36721	0.000759318	0.0140211	891	326	915	1527	1589	2479
TOPH_07577	23.3087	37.6653	30.3906	0.692369	3.36604	0.00076256	0.0140211	596	201	550	1095	1136	1934
TOPH_01694	13.9699	36.9044	25.3436	1.40147	3.36454	0.000766701	0.0140211	373	105	346	1162	1060	1833
TOPH_07085	2.76923	9.0911	5.93313	1.71497	3.36396	0.000768322	0.0140211	62	21	78	256	350	375
TOPH_05550	36.8386	53.4877	45.0092	0.537988	3.36162	0.000774856	0.0140775	916	322	889	1505	1657	2760
TOPH_06931	47.6211	109.68	78.6377	1.20362	3.35875	0.000782948	0.0141616	1356	425	983	3001	3760	5305
TOPH_03883	94.4314	69.4547	81.958	-0.443194	-3.35726	0.000787198	0.0141757	2365	919	2118	1962	2229	3469
TOPH_04287	31.3484	87.019	59.0272	1.47294	3.35521	0.000793052	0.0142185	826	226	829	2332	2901	4412
TOPH_02202	56.9233	39.8361	47.9311	-0.514941	-3.35082	0.000805712	0.0143824	1408	499	1377	1077	1295	2028
TOPH_05174	186.83	140.484	163.474	-0.411321	-3.34707	0.000816719	0.0145155	4298	1744	4701	4114	4404	6947
TOPH_07822	7.2542	15.1718	11.2548	1.0645	3.33984	0.000838278	0.014644	188	63	168	490	502	645
TOPH_07580	1.11458	2.57424	1.85602	1.20765	3.34248	0.000830335	0.014644	23	9	32	65	89	129
TOPH_00772	2.28204	10.6874	6.49992	2.22752	3.34049	0.000836319	0.014644	53	20	59	247	472	438
TOPH_08518	30.4096	165.87	98.1464	2.44746	3.34084	0.000835254	0.014644	707	269	795	6066	3494	8692
TOPH_00919	48.9951	26.5772	37.6963	-0.882449	-3.33765	0.0008449	0.0146969	1306	444	1082	748	946	1204
TOPH_03416	6.63521	4.6391	5.6118	-0.516298	-3.33438	0.00085491	0.0147455	157	71	153	133	147	230
TOPH_04735	889.084	647.621	767.93	-0.45717	-3.33536	0.000851894	0.0147455	22584	7931	21172	18375	22016	30500
TOPH_00811	369.572	194.318	281.671	-0.927433	-3.32232	0.000892727	0.0147808	9000	3006	9916	5317	6595	9497
TOPH_05807	18.8344	10.602	14.4155	-0.829033	-3.32594	0.000881197	0.0147808	460	158	464	270	359	537
TOPH_00031	115.759	67.4538	91.5575	-0.779156	-3.32214	0.000893314	0.0147808	2457	1101	3075	1909	2184	3344
TOPH_03654	857.612	528.182	692.659	-0.69929	-3.32974	0.000869278	0.0147808	22125	7592	20257	15997	15781	26387
TOPH_07159	613.205	381.576	497.382	-0.684401	-3.32312	0.000890164	0.0147808	14042	5842	15229	10560	13766	17243
TOPH_08949	16024.1	20855.4	18439.5	0.380171	3.32107	0.000896731	0.0147808	397465	144782	387370	624810	658559	1000744
TOPH_00792	83.5175	117.963	100.88	0.498183	3.33219	0.00086164	0.0147808	1942	813	2019	3142	3898	6045
TOPH_07380	40.208	58.0294	49.1557	0.529303	3.3249	0.000884514	0.0147808	1000	382	925	1594	1823	3022
TOPH_04598	2.07102	4.41634	3.28871	1.09251	3.32158	0.000895094	0.0147808	50	18	51	121	166	197
TOPH_01986	3.9428	8.41954	6.25207	1.09452	3.32565	0.000882117	0.0147808	102	40	84	221	309	394
TOPH_03030	3.47607	58.8667	31.179	4.08192	3.32923	0.000870865	0.0147808	100	30	73	1146	3233	1829
TOPH_04554	36.2959	6.4397	21.3089	-2.49474	-3.31907	0.000903162	0.014827	1101	291	766	127	259	336
TOPH_04196	56.6427	77.2928	67.2551	0.448445	3.31619	0.000912522	0.0149207	1283	560	1408	2183	2509	3809
TOPH_09097	36.4327	43.6166	40.2479	0.259644	3.31372	0.00092065	0.0149937	870	347	875	1221	1476	2098
TOPH_07112	0.975124	2.75347	1.85902	1.49759	3.31196	0.000926451	0.0150283	21	8	27	75	79	149
TOPH_02275	80.6767	59.8772	70.3546	-0.430147	-3.31012	0.00093256	0.0150676	1911	804	1892	1613	1969	3037
TOPH_00526	52.0347	30.3481	41.1753	-0.777869	-3.30768	0.000940734	0.0150804	1274	516	1172	835	909	1642
TOPH_00508	60.8199	44.8522	53.0372	-0.439363	-3.30823	0.000938874	0.0150804	1497	607	1377	1333	1433	2158
TOPH_07341	5.1375	9.03259	7.18639	0.814075	3.30523	0.000948976	0.0151531	110	57	128	252	283	458
TOPH_00009	36.2756	4.78982	20.5811	-2.92095	-3.29037	0.00100054	0.015463	694	494	670	108	201	216
TOPH_07921	9.73426	4.20928	6.89234	-1.2095	-3.28984	0.00100243	0.015463	275	85	203	111	149	203
TOPH_06036	71.6618	36.3608	54.1737	-0.97882	-3.29056	0.000999867	0.015463	1594	792	1583	1029	1130	1870
TOPH_01880	287.309	208.976	247.97	-0.459266	-3.29815	0.000973235	0.015463	6793	2688	7039	5571	7255	10213
TOPH_05308	91.2361	70.6632	80.7917	-0.368647	-3.29462	0.000985535	0.015463	2125	859	2255	1931	2405	3439
TOPH_08643	76.1995	62.1481	69.1843	-0.294072	-3.29242	0.000993281	0.015463	1776	732	1867	1834	1969	3029
TOPH_02802	27.1462	38.7727	33.1805	0.514287	3.29211	0.000994384	0.015463	644	268	643	1190	1193	1870
TOPH_01258	192.67	303.787	248.327	0.656928	3.29182	0.000995406	0.015463	4714	1835	4488	8008	10997	14344
TOPH_04222	14.9392	26.247	20.5724	0.813054	3.29286	0.000991736	0.015463	382	135	344	723	786	1418
TOPH_02487	20.3386	7.92687	14.1488	-1.3594	-3.28611	0.0010158	0.0155659	524	215	404	197	255	436
TOPH_06513	16.649	21.6582	19.1466	0.379481	3.28586	0.00101671	0.0155659	418	145	393	596	730	1055
TOPH_06892	2.15047	8.25583	5.25968	1.94076	3.2795	0.00103993	0.0158619	54	23	45	251	327	296
TOPH_07583	3.98809	6.0854	5.08621	0.609655	3.27357	0.001062	0.0161383	94	35	100	164	212	293
TOPH_05017	8.95143	5.92167	7.46166	-0.596115	-3.26827	0.00108207	0.016322	225	95	194	165	202	284
TOPH_01462	67.0148	50.5925	58.7909	-0.405558	-3.26893	0.00107954	0.016322	1594	637	1614	1440	1761	2333
TOPH_09066	2.07241	0.727701	1.328	-1.50989	-3.25886	0.00111861	0.0163237	52	16	51	18	19	43
TOPH_05772	29.0749	18.7149	23.8323	-0.635586	-3.25724	0.00112503	0.0163237	709	275	685	493	678	884
TOPH_09006	7.7672	5.22126	6.39073	-0.572997	-3.25696	0.00112611	0.0163237	199	67	180	156	174	244
TOPH_00246	186.367	127.707	156.855	-0.54531	-3.25806	0.00112178	0.0163237	4816	1715	4221	3744	3925	6423
TOPH_00563	74.3249	55.9252	65.0552	-0.410347	-3.25699	0.001126	0.0163237	1864	700	1704	1587	1918	2621
TOPH_03382	193.032	160.369	176.214	-0.267444	-3.26381	0.00109924	0.0163237	4561	1772	4776	4670	5084	7889
TOPH_04012	554.348	461.383	507.412	-0.264826	-3.26145	0.00110845	0.0163237	13000	5104	13856	13292	15235	22069
TOPH_06041	51.8835	70.0678	61.1415	0.433476	3.26539	0.00109314	0.0163237	1266	497	1212	1914	2442	3337
TOPH_08855	12.6727	21.0839	16.8737	0.734422	3.26218	0.00110561	0.0163237	336	111	281	588	722	1007
TOPH_06735	19.5942	35.879	27.6703	0.872711	3.25829	0.00112086	0.0163237	509	158	475	1109	1183	1602
TOPH_00669	1.54996	2.96538	2.28987	0.935991	3.26144	0.00110847	0.0163237	44	12	33	86	101	139
TOPH_06465	5.2594	3.01086	4.06118	-0.804721	-3.25045	0.00115223	0.0163543	124	51	127	72	96	163
TOPH_01566	35.8677	21.0161	28.3267	-0.771191	-3.25158	0.00114767	0.0163543	787	322	964	597	722	981
TOPH_10124	222.505	151.14	186.451	-0.557952	-3.25244	0.00114417	0.0163543	5606	1960	5385	4195	4703	7905
TOPH_06015	16.5967	12.4983	14.3205	-0.40917	-3.25239	0.00114441	0.0163543	419	145	389	346	405	623
TOPH_00623	24.2594	32.1189	28.5789	0.404878	3.25266	0.00114331	0.0163543	565	259	569	923	1043	1565
TOPH_07647	0.226398	0.955108	0.592772	2.0768	3.25092	0.00115031	0.0163543	7	1	5	26	27	52
TOPH_05719	90.1308	146.056	118.291	0.696426	3.24786	0.00116276	0.0164467	2129	904	2078	4461	4263	7382
TOPH_05896	27.7773	20.6121	23.8121	-0.430412	-3.24652	0.00116827	0.0164677	700	233	662	582	674	1010
TOPH_01176	337.762	160.034	248.884	-1.07763	-3.24362	0.00118021	0.0164694	7337	3300	8579	4954	4365	8431
TOPH_04184	11.912	8.79609	10.3881	-0.437484	-3.24509	0.00117415	0.0164694	280	127	277	246	301	420
TOPH_04134	34.0023	50.4633	42.3099	0.569601	3.24355	0.00118048	0.0164694	843	312	803	1441	1790	2263
TOPH_02239	128.653	246.455	187.804	0.937837	3.2414	0.00118944	0.016538	3039	1366	2770	7741	7982	10930
TOPH_05250	24.6984	37.411	30.8578	0.599045	3.24037	0.00119375	0.0165417	622	204	600	1088	1151	1886
TOPH_08919	143.859	283.501	213.635	0.978701	3.23935	0.00119801	0.0165446	3758	1225	3462	8020	10474	12149
TOPH_07512	347.689	120.665	234.225	-1.52679	-3.2381	0.00120327	0.0165613	7780	3716	7797	3222	4906	4830
TOPH_00696	42.5031	60.4793	51.3383	0.508875	3.2303	0.00123658	0.0169627	1021	368	1069	1763	1851	3063
TOPH_06040	1.18424	0.245599	0.736554	-2.26958	-3.2149	0.00130489	0.0170727	25	16	27	5	9	13
TOPH_08699	11.3989	5.49098	8.32549	-1.05376	-3.22077	0.00127848	0.0170727	249	95	317	149	193	261
TOPH_05056	264.992	128.348	196.745	-1.04589	-3.19243	0.00141081	0.0170727	6316	2782	5694	3428	4856	5675
TOPH_05591	84.1442	48.9074	66.4382	-0.782809	-3.20642	0.00134399	0.0170727	2138	786	1916	1236	1778	2384
TOPH_03583	28.4879	17.8974	23.1736	-0.670602	-3.21808	0.00129052	0.0170727	615	281	732	480	595	902
TOPH_00970	23.6379	14.9158	19.1398	-0.664255	-3.20426	0.00135409	0.0170727	541	219	599	379	504	768
TOPH_08203	66.864	42.4336	54.4054	-0.656023	-3.21558	0.00130181	0.0170727	1588	592	1698	1174	1288	2264
TOPH_03193	142.392	91.8558	117.126	-0.632422	-3.19077	0.00141896	0.0170727	3108	1371	3659	2605	3199	4220
TOPH_00501	38.3231	24.8685	31.4653	-0.623895	-3.21212	0.00131759	0.0170727	924	351	932	654	900	1177
TOPH_06585	200.434	134.203	167.469	-0.578714	-3.2201	0.00128146	0.0170727	4475	2016	4853	3733	4702	6243
TOPH_01348	97.5868	67.7467	82.5008	-0.526534	-3.2073	0.00133988	0.0170727	2368	904	2347	2011	2001	3480
TOPH_09015	72.4123	52.0338	61.9652	-0.476786	-3.19431	0.00140164	0.0170727	1675	651	1854	1438	1782	2496
TOPH_03165	107.749	79.8951	93.6684	-0.431488	-3.20348	0.00135775	0.0170727	2432	1001	2766	2264	2675	3831
TOPH_04935	71.7787	54.1125	62.8461	-0.407595	-3.19124	0.00141666	0.0170727	1693	689	1732	1431	1840	2704
TOPH_05488	32.0789	25.5514	28.5028	-0.32822	-3.19202	0.00141284	0.0170727	777	287	778	695	855	1259
TOPH_03874	184.633	147.302	165.435	-0.325885	-3.20095	0.00136974	0.0170727	4660	1670	4328	4117	4798	7333
TOPH_08573	46.2549	37.4493	41.756	-0.304666	-3.21739	0.00129364	0.0170727	1130	431	1095	1084	1267	1766
TOPH_05677	46.7773	39.7052	42.91	-0.236482	-3.19192	0.00141328	0.0170727	1106	432	1148	1089	1310	1966
TOPH_05450	85.2687	103.698	94.9056	0.282301	3.20927	0.00133072	0.0170727	2040	831	2015	2927	3538	4908
TOPH_03858	10.9368	14.2266	12.5752	0.3794	3.20673	0.00134253	0.0170727	280	90	258	403	464	697
TOPH_02390	9.17783	12.0526	10.7335	0.393114	3.19055	0.00142002	0.0170727	230	90	207	343	387	595
TOPH_05274	4.87627	6.93135	5.94488	0.50736	3.21855	0.00128841	0.0170727	125	40	115	203	221	338
TOPH_00140	88.6155	129.405	109.195	0.546261	3.20306	0.00135977	0.0170727	2042	883	2114	3538	4043	6830
TOPH_03428	37.6347	56.4393	47.2106	0.584636	3.22283	0.00126929	0.0170727	953	364	838	1735	1774	2658
TOPH_07328	19.1855	28.8104	24.1245	0.586577	3.22654	0.00125295	0.0170727	478	185	437	790	1027	1338
TOPH_07337	17.1332	26.5316	21.9248	0.630915	3.2004	0.00137236	0.0170727	426	161	397	731	958	1210
TOPH_09257	14.2321	22.499	18.3448	0.66071	3.19215	0.00141218	0.0170727	339	121	361	696	677	1097
TOPH_09912	14.2892	22.9318	18.5433	0.682422	3.2057	0.00134737	0.0170727	357	121	348	657	680	1206
TOPH_05542	123.189	203.057	163.133	0.721013	3.20482	0.00135148	0.0170727	2922	1117	3091	6449	5907	9879
TOPH_00225	24.9549	42.953	33.8668	0.783433	3.21425	0.00130786	0.0170727	656	210	585	1287	1273	2182
TOPH_08298	154.501	270.471	212.633	0.80786	3.20046	0.00137209	0.0170727	3853	1522	3405	7406	9969	12042
TOPH_02354	6.00436	13.6392	9.82313	1.18367	3.19994	0.00137455	0.0170727	152	51	145	438	360	709
TOPH_04653	12.604	31.5265	22.1787	1.32268	3.20556	0.00134799	0.0170727	293	135	280	883	1231	1272
TOPH_04646	4.43468	11.1343	7.90889	1.32811	3.22137	0.00127578	0.0170727	111	51	90	359	327	532
TOPH_01137	19.3839	60.4899	40.0132	1.64183	3.19213	0.00141226	0.0170727	404	204	478	1533	2535	2449
TOPH_03398	19.2136	66.2114	42.6902	1.78496	3.1949	0.00139879	0.0170727	599	158	376	1920	1833	3667
TOPH_08221	1.77458	6.62047	4.20811	1.89946	3.22436	0.00126255	0.0170727	51	14	38	234	171	316
TOPH_06042	8.92167	35.8974	22.4494	2.00849	3.19752	0.00138615	0.0170727	201	92	210	1211	775	2025
TOPH_01394	4.86307	20.2049	12.5567	2.05477	3.19111	0.00141726	0.0170727	100	45	135	470	895	818
TOPH_06696	4.89224	25.4637	15.2016	2.37987	3.226	0.00125533	0.0170727	113	46	122	581	1206	934
TOPH_08317	8.14665	108.171	58.1498	3.73096	3.19813	0.00138321	0.0170727	217	58	219	4000	1564	6657
TOPH_05280	0.680065	18.1228	9.39323	4.73599	3.22407	0.00126383	0.0170727	24	4	13	479	282	1409
TOPH_03292	7.49578	107.946	57.7137	3.84809	3.18787	0.00143327	0.0171814	181	53	221	4132	1517	6470
TOPH_08139	10.5541	25.5671	18.0647	1.27649	3.18702	0.00143748	0.0171816	267	87	263	893	755	1096
TOPH_08612	45.9777	29.7738	37.8966	-0.626892	-3.18387	0.00145318	0.0173186	1053	446	1130	848	1070	1322
TOPH_06617	58.2468	125.606	91.8511	1.10866	3.18142	0.00146556	0.0174153	1409	460	1592	4031	3948	5605
TOPH_01949	18.9107	29.4568	24.3115	0.639397	3.18008	0.00147234	0.0174306	414	180	491	887	983	1341
TOPH_05405	8.02817	19.2971	13.6954	1.26524	3.17949	0.00147537	0.0174306	221	73	169	647	539	917
TOPH_08169	0.470211	1.60094	1.05023	1.76754	3.17777	0.00148412	0.0174835	13	4	10	50	42	84
TOPH_05589	58.6861	154.466	106.602	1.3962	3.17673	0.00148947	0.017496	1363	532	1504	4093	6354	6126
TOPH_04406	25.9918	14.0607	19.856	-0.886394	-3.17469	0.00149997	0.0175689	636	227	645	349	448	778
TOPH_02964	27.6227	45.1825	36.1815	0.709912	3.17357	0.00150575	0.0175862	723	223	650	1336	1456	2165
TOPH_02909	13.671	10.0423	11.8682	-0.445028	-3.16999	0.00152444	0.0176343	329	143	313	293	310	501
TOPH_04077	25.6155	35.5586	30.7681	0.473179	3.17072	0.0015206	0.0176343	626	251	591	1079	1083	1746
TOPH_03361	78.9238	136.123	107.388	0.786376	3.16948	0.00152713	0.0176343	2038	646	1967	3806	4823	6218
TOPH_02129	24.7999	67.4424	46.1895	1.44332	3.17056	0.00152147	0.0176343	639	256	501	2109	1732	3676
TOPH_05108	71.3579	41.0105	56.2438	-0.799078	-3.16633	0.00154373	0.0177524	1755	729	1545	1070	1486	1952
TOPH_02786	269.685	374.486	321.91	0.473634	3.1659	0.00154604	0.0177524	6975	2364	6373	10916	12473	17532
TOPH_03534	7.36294	0.750178	4.08963	-3.29498	-3.14183	0.00167893	0.0179296	105	110	153	17	32	33
TOPH_02726	1.3758	0.436621	0.912044	-1.65582	-3.16014	0.00157693	0.0179296	36	17	26	11	15	22
TOPH_08783	9.86753	3.41408	6.66294	-1.53119	-3.13941	0.00169289	0.0179296	214	104	239	82	144	146
TOPH_07972	38.2461	21.4389	29.6699	-0.835082	-3.15138	0.001625	0.0179296	919	334	970	604	615	1176
TOPH_05135	65.2242	41.4703	53.2656	-0.653328	-3.15525	0.0016036	0.0179296	1433	605	1717	1164	1450	1919
TOPH_04396	50.2221	32.2401	41.4404	-0.639468	-3.13944	0.00169268	0.0179296	1179	537	1116	923	1010	1626
TOPH_08924	119.69	77.5514	98.5337	-0.626077	-3.13862	0.00169744	0.0179296	2870	1124	2883	2381	2226	3953
TOPH_09658	7.59304	4.94837	6.12368	-0.617725	-3.15315	0.00161517	0.0179296	182	60	194	143	168	233
TOPH_08491	92.7472	60.4716	76.377	-0.617047	-3.15797	0.00158873	0.0179296	2246	826	2307	1552	2127	3010
TOPH_08495	49.6866	34.1442	41.8984	-0.541217	-3.15325	0.00161465	0.0179296	1207	472	1171	979	1218	1520
TOPH_06590	88.8458	61.5886	75.2165	-0.52864	-3.1563	0.00159784	0.0179296	1962	851	2274	1850	2010	2862
TOPH_04322	168.719	117.834	143.368	-0.517869	-3.15326	0.00161458	0.0179296	3989	1662	3948	3284	4203	5365
TOPH_03886	105.235	73.574	89.5631	-0.516351	-3.15903	0.00158297	0.0179296	2480	1057	2437	2086	2587	3351
TOPH_06653	34.9314	24.8353	29.8822	-0.492137	-3.15633	0.00159768	0.0179296	794	335	874	724	858	1132
TOPH_08896	116.697	84.0882	99.8358	-0.472791	-3.14002	0.00168936	0.0179296	2915	995	2876	2460	2739	4021
TOPH_00548	196.758	144.207	170.435	-0.448276	-3.14078	0.00168497	0.0179296	4443	1869	4967	4344	4472	7007
TOPH_02584	94.1724	70.3917	82.5403	-0.419899	-3.15856	0.00158549	0.0179296	2147	947	2268	2103	2307	3283
TOPH_00129	91.0231	74.6991	82.7197	-0.285143	-3.14626	0.00165375	0.0179296	2233	875	2111	2082	2383	3781
TOPH_01441	128.902	109.81	119.627	-0.23127	-3.14678	0.00165077	0.0179296	3095	1280	3021	3061	3593	5425
TOPH_00998	31.5564	27.2342	29.1657	-0.212513	-3.15248	0.00161892	0.0179296	762	299	751	759	886	1349
TOPH_02151	79.3961	91.1264	85.8613	0.198801	3.14352	0.0016693	0.0179296	1902	794	1863	2571	3016	4431
TOPH_05907	15.1687	19.5843	17.4066	0.3686	3.16013	0.00157697	0.0179296	379	132	360	576	621	956
TOPH_09649	2.31623	3.54754	2.97535	0.615044	3.13922	0.00169398	0.0179296	58	19	56	99	113	178
TOPH_00888	1.86343	3.4111	2.6335	0.872276	3.16101	0.00157223	0.0179296	52	11	44	100	113	162
TOPH_09596	1.96792	3.92959	2.94179	0.997705	3.14008	0.00168904	0.0179296	56	13	44	120	119	193
TOPH_05999	2.98755	7.00471	5.01149	1.22936	3.14977	0.00163397	0.0179296	85	26	61	218	198	356
TOPH_00924	74.6601	175.869	125.394	1.23609	3.14666	0.00165149	0.0179296	1809	795	1554	4649	6868	7538
TOPH_03051	3.77247	9.64695	6.71813	1.35456	3.14772	0.00164548	0.0179296	109	32	77	307	271	483
TOPH_10018	13.2618	43.2971	28.2641	1.70699	3.14778	0.00164514	0.0179296	336	101	353	1292	1711	1579
TOPH_06893	0.261229	1.37354	0.841243	2.39451	3.13998	0.00168961	0.0179296	3	4	8	40	39	72
TOPH_08458	2.51608	14.7319	8.60634	2.54969	3.14532	0.00165903	0.0179296	80	16	55	525	335	759
TOPH_03931	183.34	115.377	149.329	-0.668169	-3.13688	0.00170758	0.0179439	4306	1745	4452	3681	3344	5606
TOPH_01422	10.5536	15.4818	12.9534	0.552837	3.13734	0.00170488	0.0179439	276	88	242	441	486	775
TOPH_01285	44.0544	63.1182	53.7058	0.518771	3.13608	0.00171224	0.0179468	1110	416	1003	1950	1928	3034
TOPH_00588	59.0135	45.2493	52.3249	-0.383149	-3.13453	0.00172129	0.0179496	1341	590	1444	1328	1508	2121
TOPH_00908	32.3575	27.3343	29.8744	-0.243389	-3.13499	0.0017186	0.0179496	775	324	759	779	929	1297
TOPH_05890	18.3735	9.39639	13.7982	-0.96745	-3.12314	0.0017893	0.0180857	460	172	424	243	272	542
TOPH_05754	49.3967	29.339	39.3515	-0.751594	-3.13024	0.00174661	0.0180857	1021	482	1315	839	945	1447
TOPH_03585	42.4677	27.0712	34.5512	-0.649608	-3.12272	0.00179186	0.0180857	962	371	1130	727	905	1360
TOPH_00223	127.233	83.5007	105.401	-0.607611	-3.12298	0.00179031	0.0180857	2748	1246	3252	2373	2889	3856
TOPH_08682	75.3633	55.862	65.463	-0.431997	-3.1249	0.00177868	0.0180857	1834	708	1787	1641	1671	2863
TOPH_00605	81.2937	60.5385	70.7758	-0.425289	-3.12833	0.00175803	0.0180857	1881	763	2026	1623	2100	2942
TOPH_04863	107.643	82.0005	94.3144	-0.392555	-3.12347	0.00178732	0.0180857	2545	943	2740	2378	2640	3995
TOPH_02829	138.704	120.032	128.659	-0.208589	-3.12299	0.00179024	0.0180857	3343	1265	3367	3333	3897	5994
TOPH_00925	23.3224	30.5164	27.0501	0.387866	3.12611	0.00177136	0.0180857	547	223	569	828	1052	1475
TOPH_04192	14.7333	19.6115	17.2208	0.412624	3.12609	0.00177149	0.0180857	342	138	366	564	603	989
TOPH_09194	23.4097	33.9564	28.7839	0.536578	3.12527	0.00177643	0.0180857	594	217	535	975	1194	1533
TOPH_00887	87.9679	184.341	136.247	1.06733	3.12579	0.00177328	0.0180857	2040	873	2076	4696	7316	8027
TOPH_09564	0.711627	2.69629	1.71306	1.92178	3.131	0.00174212	0.0180857	19	6	16	82	64	156
TOPH_04067	16.7803	11.008	13.8479	-0.608216	-3.12152	0.00179923	0.0181154	415	164	384	282	388	541
TOPH_07775	1.2539	2.73798	2.0202	1.12669	3.11966	0.00181057	0.0181402	26	11	35	84	77	140
TOPH_09372	1.06962	5.43159	3.27283	2.34427	3.11971	0.00181031	0.0181402	23	9	30	173	225	167
TOPH_03533	34.7796	19.8373	27.2941	-0.810021	-3.11871	0.00181646	0.0181492	891	342	750	604	568	1020
TOPH_05732	48.4944	30.4923	39.3841	-0.669374	-3.11736	0.00182478	0.0181492	1042	446	1307	867	991	1499
TOPH_07480	30.5646	21.5784	26.1279	-0.502273	-3.11794	0.00182121	0.0181492	677	304	768	617	739	1009
TOPH_01565	48.2044	29.9567	38.8415	-0.686283	-3.11592	0.00183374	0.0181745	1152	414	1239	777	1058	1470
TOPH_08059	37.1799	52.4812	45.1177	0.497279	3.11552	0.00183622	0.0181745	869	373	880	1629	1653	2446
TOPH_00076	0.801101	0.245599	0.4971	-1.70568	-3.11188	0.00185897	0.0181897	17	7	22	8	8	11
TOPH_03130	122.397	92.008	107.195	-0.411741	-3.11172	0.00186	0.0181897	2712	1183	3104	2639	2968	4519
TOPH_01404	4.26673	6.02173	5.21489	0.497046	3.11281	0.00185313	0.0181897	105	38	102	166	205	291
TOPH_05811	3.2044	4.79373	4.078	0.581093	3.11231	0.00185632	0.0181897	71	32	81	132	161	234
TOPH_08743	32.3955	57.419	44.753	0.825734	3.11317	0.00185091	0.0181897	803	257	844	1526	2016	2781
TOPH_02001	0.975253	2.15581	1.6086	1.14438	3.10874	0.00187885	0.01833	25	7	24	72	72	93
TOPH_06572	1.1524	19.3603	10.2544	4.07039	3.10804	0.00188332	0.01833	29	7	34	351	1119	563
TOPH_00592	30.2338	23.1899	26.5189	-0.382665	-3.10493	0.00190326	0.0184387	718	285	733	631	727	1203
TOPH_08481	11.5994	16.9222	14.2383	0.544862	3.10489	0.00190351	0.0184387	284	98	285	453	596	811
TOPH_02083	108.084	77.2482	92.651	-0.484576	-3.09932	0.00193965	0.0187443	2552	1066	2537	2143	2365	4089
TOPH_05714	79.8517	49.0044	64.2773	-0.704411	-3.09777	0.00194982	0.0187712	1783	719	2123	1274	1710	2434
TOPH_07609	36.5608	24.0985	30.2829	-0.601353	-3.09611	0.0019608	0.0187712	900	356	835	612	848	1204
TOPH_09420	19.5747	14.454	17.1158	-0.437527	-3.09643	0.00195863	0.0187712	458	210	456	384	487	718
TOPH_07106	221.204	328.057	274.646	0.568571	3.09732	0.00195279	0.0187712	4926	2011	5862	9647	10937	15198
TOPH_04330	1.49771	0.727701	1.07958	-1.04134	-3.09538	0.00196563	0.0187735	39	15	32	23	21	36
TOPH_01576	58.7219	47.7276	52.8743	-0.299074	-3.09362	0.0019773	0.018841	1481	536	1357	1355	1530	2366
TOPH_02767	26.7047	13.6063	20.1271	-0.972813	-3.09124	0.00199324	0.0189487	658	268	590	367	385	779
TOPH_04103	8.12658	14.3011	11.2211	0.815401	3.08988	0.00200237	0.0189913	201	71	197	440	399	742
TOPH_00909	304.226	184.074	244.136	-0.724857	-3.08745	0.00201884	0.0191031	6965	2943	7448	5828	5208	9202
TOPH_06287	21.4889	39.2955	30.4498	0.87077	3.08659	0.00202466	0.019114	565	208	456	986	1392	1980
TOPH_08157	2.42916	19.4354	10.8748	3.00015	3.08419	0.00204107	0.0192245	67	10	71	537	751	807
TOPH_06825	11.912	7.37707	9.34774	-0.691298	-3.08285	0.00205026	0.0192667	304	90	290	198	241	372
TOPH_04001	18.4172	8.75384	13.6132	-1.07307	-3.08025	0.00206827	0.0193091	357	192	490	274	268	415
TOPH_07615	106.973	140.767	123.914	0.396064	3.08108	0.00206248	0.0193091	2628	969	2582	4314	4554	6453
TOPH_02355	6.06312	12.8573	9.50104	1.08446	3.08015	0.00206894	0.0193091	120	60	167	353	393	684
TOPH_04166	6.37326	12.852	9.6738	1.01189	3.07802	0.0020838	0.0194034	172	60	134	362	478	554
TOPH_01889	369.365	135.009	252.126	-1.452	-3.07608	0.00209743	0.0194489	8604	3244	9720	3002	5634	6209
TOPH_01783	15.2906	22.1858	18.6347	0.536993	3.07597	0.00209819	0.0194489	359	123	396	621	759	1059
TOPH_02467	26.3349	14.8662	20.7721	-0.824938	-3.0743	0.00210997	0.0194697	563	297	613	414	496	726
TOPH_01981	2.91672	17.1565	10.0562	2.55634	3.07443	0.00210909	0.0194697	83	27	58	384	851	585
TOPH_03607	84.1253	100.161	92.1569	0.251702	3.07313	0.00211827	0.0194768	1982	765	2091	2837	3380	4778
TOPH_05217	34.7221	47.9931	41.4429	0.466974	3.07285	0.00212027	0.0194768	770	323	902	1388	1574	2307
TOPH_01796	203.704	113.374	158.633	-0.84538	-3.06915	0.00214665	0.0196418	4500	2133	4753	3168	4195	4919
TOPH_02640	138.217	89.5855	113.899	-0.625595	-3.06893	0.00214828	0.0196418	2948	1334	3612	2624	3020	4123
TOPH_04286	20.2061	51.5252	35.9154	1.35048	3.06832	0.00215264	0.0196418	479	206	456	1474	1289	3089
TOPH_07834	40.1858	27.9546	34.0924	-0.523598	-3.06545	0.00217345	0.0196428	968	398	929	742	1002	1326
TOPH_07969	897.443	635.547	766.166	-0.497821	-3.06381	0.0021854	0.0196428	22640	7925	21753	18542	19122	32746
TOPH_06799	170.908	122.889	146.98	-0.475865	-3.06683	0.00216342	0.0196428	4110	1706	3881	3625	3701	6254
TOPH_03478	53.5827	40.1021	46.628	-0.418091	-3.06355	0.00218726	0.0196428	1282	493	1309	1168	1203	2062
TOPH_05429	62.5257	49.4937	56.107	-0.337204	-3.06411	0.0021832	0.0196428	1462	616	1501	1389	1714	2323
TOPH_01349	92.7634	125.063	108.795	0.431025	3.06438	0.00218123	0.0196428	2420	819	2135	3645	4067	6005
TOPH_03443	62.9752	121.241	92.2381	0.945027	3.06317	0.00219003	0.0196428	1408	634	1520	4123	3514	5459
TOPH_09408	9.74387	23.4286	16.5102	1.26571	3.06301	0.0021912	0.0196428	250	70	258	692	644	1280
TOPH_09713	4.65343	9.6377	7.24725	1.05039	3.06131	0.00220369	0.0197116	116	50	99	262	365	422
TOPH_07102	0.37896	4.72358	2.55597	3.63976	3.06024	0.00221163	0.0197394	5	3	14	154	87	297
TOPH_08382	158.535	217.139	187.824	0.453819	3.0563	0.00224087	0.0199134	4107	1457	3583	6235	6737	11048
TOPH_07544	54.9265	76.1161	65.616	0.470698	3.05657	0.00223882	0.0199134	1341	532	1269	2012	2464	3997
TOPH_07998	29.4993	16.6379	23.1512	-0.826203	-3.05454	0.00225407	0.019944	627	316	715	433	595	804
TOPH_07113	0.385619	4.45206	2.39917	3.52922	3.0546	0.00225359	0.019944	9	1	13	104	108	309
TOPH_05782	12.419	32.4957	22.3805	1.3877	3.05368	0.0022605	0.0199577	333	85	326	1059	1003	1453
TOPH_04245	74.7614	18.6736	46.7257	-2.00129	-3.05079	0.0022824	0.0200113	1552	814	1762	385	854	799
TOPH_05213	53.1238	36.7818	44.7495	-0.530364	-3.05214	0.00227214	0.0200113	1331	486	1246	951	1205	1938
TOPH_06010	37.8712	48.2124	43.2889	0.348304	3.0503	0.00228614	0.0200113	874	362	937	1457	1567	2252
TOPH_04959	386.514	581.588	483.9	0.589477	3.05055	0.00228426	0.0200113	9416	3273	10036	17715	18045	27894
TOPH_08516	5.4688	31.1372	18.3065	2.50934	3.04864	0.0022988	0.020079	132	45	145	1165	551	1743
TOPH_07172	142.195	104.128	123.317	-0.449513	-3.04724	0.0023095	0.0201295	3379	1426	3263	3189	3196	5024
TOPH_01073	19.9655	8.77793	14.311	-1.18556	-3.03861	0.00237676	0.0201649	588	179	390	233	312	420
TOPH_00710	80.2768	47.0903	63.6593	-0.769554	-3.04023	0.00236394	0.0201649	1657	778	2146	1282	1639	2252
TOPH_06762	129.8	76.2821	103.068	-0.766877	-3.04413	0.00233353	0.0201649	3010	1308	3018	2375	2123	3932
TOPH_05547	47.9041	32.1246	40.0018	-0.576473	-3.03749	0.00238561	0.0201649	1043	472	1217	850	1109	1586
TOPH_03744	71.5827	48.6702	59.914	-0.556572	-3.04237	0.00234727	0.0201649	1630	627	1901	1447	1585	2290
TOPH_08927	83.9645	64.9672	74.6546	-0.370069	-3.03941	0.00237044	0.0201649	2028	838	1925	1964	2044	3113
TOPH_05793	155.071	128.515	141.748	-0.270989	-3.04532	0.00232432	0.0201649	3864	1471	3562	3811	4152	6116
TOPH_01637	125.861	107.604	116.495	-0.226098	-3.04274	0.00234435	0.0201649	3076	1199	2946	2972	3487	5417
TOPH_09158	100.369	120.365	110.511	0.262108	3.03755	0.0023851	0.0201649	2470	929	2374	3435	4115	5622
TOPH_04949	23.9634	29.6993	27.0812	0.309599	3.03789	0.00238244	0.0201649	545	240	591	860	952	1453
TOPH_07287	12.6493	18.4917	15.7057	0.547817	3.042	0.00235015	0.0201649	289	125	311	499	661	869
TOPH_02403	39.3558	59.063	49.2695	0.585679	3.03982	0.00236718	0.0201649	982	365	918	1846	1719	2924
TOPH_08565	3.23923	5.07572	4.1817	0.647959	3.03724	0.00238755	0.0201649	90	24	72	154	165	239
TOPH_05784	140.188	230.673	185.277	0.718484	3.04184	0.00235139	0.0201649	3475	1141	3678	6272	8073	10980
TOPH_07800	95.7084	314.029	204.865	1.71418	3.04148	0.00235417	0.0201649	2200	795	2660	7305	13847	12791
TOPH_05775	47.5374	28.9318	38.1911	-0.716407	-3.0362	0.00239583	0.020193	1207	455	1060	745	1072	1359
TOPH_09349	129.726	84.7788	107.167	-0.613687	-3.0336	0.00241656	0.0203259	2920	1224	3302	2187	3036	4129
TOPH_07058	50.3216	83.4103	66.9781	0.729047	3.03275	0.00242334	0.020341	1285	486	1105	2315	3070	3672
TOPH_03487	160.922	103.72	132.147	-0.633672	-3.03141	0.00243414	0.0203802	3530	1443	4365	2899	3325	5252
TOPH_06232	1.11458	2.05576	1.61793	0.883175	3.03093	0.00243798	0.0203802	23	10	31	54	67	105
TOPH_00638	80.5517	49.7559	65.095	-0.695047	-3.02951	0.00244952	0.0204348	1955	764	1900	1261	1861	2345
TOPH_04186	19.9404	17.0737	18.3465	-0.223923	-3.02523	0.00248443	0.0206418	487	194	464	487	548	842
TOPH_09187	0.748855	2.21949	1.50181	1.56747	3.02581	0.00247971	0.0206418	25	5	13	73	66	105
TOPH_02604	80.8286	58.9099	69.9737	-0.456356	-3.0246	0.00248965	0.0206433	1952	804	1845	1694	2061	2663
TOPH_02777	522.874	835.477	679.084	0.676138	3.02396	0.00249491	0.020645	12310	4515	13810	24757	24541	43293
TOPH_09385	0.905592	0.29108	0.559565	-1.63744	-3.02187	0.00251219	0.020746	21	6	25	10	9	13
TOPH_02650	26.9665	35.9699	31.518	0.415624	3.02017	0.00252635	0.0207492	619	243	689	1086	1128	1734
TOPH_06264	100.147	150.667	125.557	0.58925	3.02102	0.00251927	0.0207492	2175	973	2566	4156	5329	6991
TOPH_01535	2.99466	5.94764	4.53032	0.989927	3.01999	0.00252781	0.0207492	68	28	76	202	170	277
TOPH_01885	19.5051	24.1961	21.7434	0.310924	3.01924	0.00253414	0.0207595	477	159	484	681	792	1187
TOPH_04581	116.401	76.3317	96.3126	-0.608752	-3.01734	0.00255007	0.0207652	2658	1108	2903	1996	2798	3580
TOPH_02266	287.573	333.295	310.521	0.212871	3.01735	0.00254998	0.0207652	6658	2692	7176	9494	10791	16417
TOPH_04081	16.0568	21.5309	18.9615	0.423217	3.01734	0.00255006	0.0207652	407	161	354	626	677	1064
TOPH_02931	57.6432	45.9401	51.8975	-0.327397	-3.01541	0.00256629	0.0208557	1331	580	1391	1250	1534	2274
TOPH_02098	244.88	138.497	191.697	-0.822226	-3.01239	0.00259198	0.0208779	4886	2424	6577	4105	4481	6563
TOPH_03946	46.5811	28.5828	37.6538	-0.704595	-3.0116	0.00259874	0.0208779	1168	487	969	770	976	1406
TOPH_07979	106.875	88.8176	97.5786	-0.267008	-3.01386	0.00257951	0.0208779	2629	973	2552	2596	2985	4138
TOPH_07107	170.664	228.919	200.21	0.423674	3.01154	0.00259923	0.0208779	3916	1715	4043	6682	7820	10421
TOPH_06168	182.129	251.349	216.741	0.464729	3.01014	0.00261131	0.0208779	4289	1645	4613	7069	8886	11442
TOPH_06622	47.2644	68.5112	57.8202	0.535584	3.01081	0.00260553	0.0208779	1148	412	1183	2064	2023	3474
TOPH_01937	3.09991	5.31222	4.22006	0.777087	3.00971	0.00261498	0.0208779	85	22	71	165	172	247
TOPH_08114	1.68979	4.66245	3.21393	1.46425	3.01386	0.00257947	0.0208779	41	16	40	168	117	223
TOPH_08515	1.2636	8.27885	4.80087	2.71189	3.01136	0.00260083	0.0208779	37	14	20	324	166	411
TOPH_06791	691.539	467.346	579.204	-0.56532	-3.00633	0.00264423	0.0209917	18057	6088	16201	14028	13925	23618
TOPH_04795	27.1534	40.838	34.0593	0.58878	3.00723	0.00263641	0.0209917	644	256	659	1041	1484	1976
TOPH_08934	272.613	480.182	376.589	0.816725	3.00577	0.00264912	0.0209917	5897	2819	6566	13841	17555	20412
TOPH_05273	4.01319	16.732	10.326	2.05979	3.00569	0.00264978	0.0209917	118	22	103	528	595	662
TOPH_01695	6.82029	19.0921	13.0093	1.48507	3.00441	0.00266093	0.0210393	151	71	163	645	442	1031
TOPH_00960	22.3152	14.0295	18.0763	-0.669565	-3.00364	0.00266767	0.0210518	563	206	515	357	516	670
TOPH_04628	23.8663	39.7914	31.8466	0.737483	3.00254	0.00267735	0.0210875	647	215	517	1061	1426	1880
TOPH_03070	67.7021	95.9713	81.9766	0.503402	3.00168	0.00268495	0.0211067	1748	651	1476	2651	3304	4580
TOPH_07877	47.6184	75.6012	61.6864	0.666889	3.00064	0.00269409	0.0211379	1132	447	1157	2018	2844	3372
TOPH_02630	0.945186	12.5635	6.81247	3.73249	2.99998	0.00269994	0.0211432	12	17	20	383	293	745
TOPH_07105	0.121844	1.14719	0.634385	3.23499	2.99631	0.0027327	0.0213588	1	1	5	31	29	68
TOPH_09371	225.241	287.431	256.793	0.351747	2.99466	0.00274747	0.0214333	5163	2258	5359	8296	8975	14468
TOPH_02730	123.586	82.3811	103.137	-0.585132	-2.99272	0.002765	0.021488	2968	1304	2648	2275	2725	4093
TOPH_06386	53.4378	37.5628	45.6203	-0.508557	-2.99301	0.00276245	0.021488	1214	558	1253	1007	1225	1931
TOPH_00011	43.7394	28.965	36.5457	-0.594622	-2.9893	0.00279614	0.0216068	1041	471	952	845	913	1430
TOPH_00158	199.731	266.957	233.499	0.418548	2.98958	0.00279361	0.0216068	5074	1889	4497	7596	9241	12296
TOPH_08207	14.4523	40.5757	27.6843	1.48932	2.99027	0.00278729	0.0216068	306	186	282	1117	1385	1960
TOPH_06637	77.0817	62.1888	69.1717	-0.309734	-2.98727	0.00281481	0.0216691	1864	675	1900	1792	2094	2937
TOPH_07649	4.44883	10.0809	7.29064	1.18013	2.98736	0.00281402	0.0216691	128	39	90	269	385	443
TOPH_04978	584.864	371.317	477.821	-0.655451	-2.986	0.00282656	0.0217187	14914	4893	14700	10975	10987	19167
TOPH_04234	117.087	175.16	146.136	0.581097	2.98491	0.0028366	0.021755	2774	1067	2928	4557	6413	8265
TOPH_02284	42.113	28.3686	34.9286	-0.569973	-2.98406	0.00284455	0.0217751	1076	356	1018	778	882	1490
TOPH_00182	33.903	19.7771	26.8169	-0.77758	-2.98319	0.00285256	0.0217956	892	339	695	525	631	1047
TOPH_05052	77.8635	69.1225	73.4329	-0.171792	-2.98119	0.00287128	0.0218609	1843	739	1889	2029	2281	3289
TOPH_07952	14.0019	18.6564	16.5823	0.414056	2.98114	0.0028718	0.0218609	332	154	318	530	595	926
TOPH_02621	162.471	100.791	131.572	-0.688808	-2.9791	0.002891	0.0219661	3478	1535	4309	2697	3610	4749
TOPH_03017	62.2338	45.1957	53.8391	-0.461513	-2.9776	0.00290517	0.0219968	1458	630	1449	1264	1600	2074
TOPH_00460	92.5098	68.4251	80.119	-0.435081	-2.97753	0.0029058	0.0219968	2225	817	2321	1809	2330	3427
TOPH_03623	96.4207	71.9346	84.091	-0.422658	-2.97531	0.00292696	0.0220345	2398	901	2245	2036	2544	3262
TOPH_09446	9.83045	19.1834	14.6013	0.964532	2.97557	0.00292447	0.0220345	215	97	249	618	667	765
TOPH_03366	6.18478	12.4628	9.45766	1.01083	2.97582	0.0029221	0.0220345	157	68	126	407	380	568
TOPH_01514	46.3692	23.6286	34.9949	-0.972631	-2.96801	0.00299736	0.0220701	974	478	1157	668	653	1334
TOPH_05145	74.7649	48.2989	61.5985	-0.630371	-2.97317	0.00294739	0.0220701	1772	751	1715	1567	1456	2227
TOPH_03242	47.1233	31.0125	39.118	-0.603591	-2.96755	0.00300187	0.0220701	1008	472	1198	958	992	1429
TOPH_00380	72.5233	49.6141	60.9368	-0.547695	-2.97119	0.00296646	0.0220701	1774	665	1745	1297	1817	2330
TOPH_04931	40.322	27.8727	34.2051	-0.532713	-2.96969	0.00298097	0.0220701	875	416	998	777	960	1320
TOPH_04750	18.704	22.0584	20.5851	0.237987	2.96795	0.00299793	0.0220701	439	184	451	613	740	1072
TOPH_03586	88.2315	121.07	105.006	0.456471	2.96942	0.00298358	0.0220701	2076	908	2009	3495	3730	6163
TOPH_04630	78.2537	130.75	104.513	0.740576	2.96942	0.00298366	0.0220701	1965	703	1870	3367	4976	5949
TOPH_08907	9.54909	18.3624	13.869	0.943317	2.96769	0.00300049	0.0220701	245	70	244	476	670	872
TOPH_07259	70.0739	154.437	112.277	1.14007	2.97013	0.00297672	0.0220701	1561	621	1897	4278	6133	6137
TOPH_03570	9.40064	21.9126	15.6547	1.22093	2.97051	0.00297304	0.0220701	214	80	254	691	548	1205
TOPH_04099	108.546	291.346	200	1.42443	2.97263	0.00295263	0.0220701	2472	1102	2540	9419	6677	16562
TOPH_07093	0.0523735	0.629281	0.367915	3.5868	2.97297	0.00294933	0.0220701	1	1	1	25	20	23
TOPH_04087	18.1179	11.8641	15.0695	-0.610806	-2.96666	0.00301057	0.0220943	388	190	455	361	370	571
TOPH_07675	183.238	134.329	158.681	-0.447951	-2.96534	0.00302349	0.0221494	4020	1738	4748	3743	4352	6752
TOPH_02498	237.766	272.19	255.122	0.195073	2.96388	0.00303791	0.0222152	5727	2245	5677	7447	9101	13475
TOPH_05349	31.8658	7.25242	19.5596	-2.13548	-2.96277	0.00304886	0.0222555	814	346	603	139	339	317
TOPH_02245	15.9349	11.907	13.7382	-0.420382	-2.96204	0.00305612	0.0222687	372	146	397	336	364	609
TOPH_01782	97.4519	133.932	115.943	0.458739	2.96075	0.00306889	0.0223219	2335	961	2253	3745	4777	6076
TOPH_04975	59.1802	90.433	74.8444	0.611736	2.95704	0.00310605	0.0225522	1484	534	1407	2524	3333	3952
TOPH_06797	6.75711	8.88705	7.84538	0.395298	2.95571	0.00311946	0.0226093	162	54	172	257	279	441
TOPH_06969	211.632	155.723	183.553	-0.442578	-2.95485	0.00312821	0.0226326	4817	1973	5388	4730	4720	7659
TOPH_08362	89.9394	124.643	107.624	0.470778	2.95367	0.00314017	0.022679	2040	907	2154	3793	4130	5610
TOPH_01283	305.885	182.508	243.996	-0.745027	-2.95066	0.00317091	0.0227545	8557	2544	6964	5402	5658	9026
TOPH_03368	49.0479	29.4165	39.3623	-0.737569	-2.94694	0.0032093	0.0227545	1161	537	1033	814	1028	1380
TOPH_02226	137.175	89.3178	113.067	-0.618993	-2.95119	0.00316552	0.0227545	3117	1225	3624	2298	3108	4493
TOPH_02031	260.667	188.652	224.805	-0.466482	-2.94574	0.0032218	0.0227545	5906	2641	6170	5774	5749	9160
TOPH_07369	72.3102	57.0174	64.3877	-0.342797	-2.94976	0.00318017	0.0227545	1686	655	1826	1575	1956	2732
TOPH_07718	20.8115	26.733	23.9151	0.361244	2.95021	0.00317553	0.0227545	504	192	500	771	932	1221
TOPH_08828	6.11275	8.26851	7.18543	0.435805	2.94546	0.00322476	0.0227545	150	48	153	223	270	416
TOPH_00183	62.4242	86.0502	74.4918	0.463072	2.94456	0.00323412	0.0227545	1436	617	1504	2541	2986	3809
TOPH_04818	100.978	146.575	123.883	0.53759	2.94498	0.00322978	0.0227545	2223	975	2571	4231	4387	7657
TOPH_05629	32.1721	54.4322	43.2415	0.75865	2.94631	0.00321585	0.0227545	780	266	840	1695	1552	2751
TOPH_02380	252.494	430.645	341.462	0.770247	2.94743	0.00320425	0.0227545	6532	2021	6471	12164	15353	19310
TOPH_02973	24.8492	43.0882	33.8762	0.794094	2.94841	0.00319418	0.0227545	621	199	640	1282	1236	2264
TOPH_08380	186.372	430.872	308.654	1.20907	2.94796	0.00319877	0.0227545	4764	1678	4377	12326	17411	16003
TOPH_08844	0.505042	1.23709	0.874357	1.29248	2.94653	0.00321358	0.0227545	12	2	15	30	44	62
TOPH_04532	9.29879	79.0063	44.1463	3.08685	2.94822	0.00319611	0.0227545	275	63	231	3191	1154	4387
TOPH_08379	46.974	115.091	81.0009	1.29285	2.94315	0.00324892	0.0228194	1232	356	1231	3318	4497	4463
TOPH_03224	63.3098	34.7886	48.8454	-0.863816	-2.94194	0.00326159	0.0228422	1614	508	1629	933	1042	1931
TOPH_07185	16.5593	26.0252	21.2837	0.652273	2.94178	0.00326335	0.0228422	453	147	355	716	866	1287
TOPH_03754	45.9195	66.8394	56.6881	0.541591	2.94101	0.00327139	0.0228594	1135	475	992	1964	2245	3083
TOPH_07686	85.1061	52.1398	68.6595	-0.706877	-2.93961	0.0032863	0.0229244	1808	856	2152	1462	1892	2312
TOPH_08010	538.284	308.471	423.344	-0.803232	-2.9367	0.0033173	0.0229448	14076	5143	11583	8147	11672	13789
TOPH_04893	45.1721	33.2962	39.3378	-0.440074	-2.93698	0.00331429	0.0229448	1032	470	1065	916	1053	1717
TOPH_03119	10.6233	14.5358	12.5944	0.452382	2.93735	0.00331031	0.0229448	248	93	269	429	444	725
TOPH_02571	134.14	184.755	159.521	0.46187	2.93799	0.0033035	0.0229448	3083	1253	3379	5622	5488	9233
TOPH_00634	55.7913	80.388	68.1843	0.526939	2.93773	0.00330621	0.0229448	1245	533	1418	2391	2378	4121
TOPH_05416	11.3148	6.71789	9.01001	-0.752132	-2.9339	0.00334731	0.0231133	258	116	272	206	184	352
TOPH_08792	70.0782	58.4608	64.1103	-0.261496	-2.93144	0.00337398	0.0232582	1614	653	1759	1685	1953	2777
TOPH_02007	38.8118	92.5633	65.6273	1.25394	2.93061	0.00338297	0.0232809	1049	279	1019	2489	3566	3969
TOPH_05943	98.2308	66.3078	82.2414	-0.566995	-2.92855	0.00340545	0.0233962	2164	966	2460	1916	1957	3497
TOPH_02629	10.5119	39.0249	24.8773	1.89237	2.92798	0.00341177	0.0234003	181	141	229	1323	1078	1842
TOPH_06500	217.009	189.837	203.431	-0.192997	-2.92673	0.00342546	0.0234156	5086	2085	5263	5305	6432	9113
TOPH_09089	8.95712	22.2774	15.6349	1.31447	2.92693	0.00342326	0.0234156	226	78	217	795	534	1106
TOPH_07004	402.624	275.847	338.949	-0.545566	-2.92479	0.00344685	0.0234281	10060	3478	10039	7965	8185	14519
TOPH_04572	155.999	110.164	133.061	-0.501888	-2.92448	0.00345037	0.0234281	3434	1531	3913	2889	3771	5541
TOPH_00707	54.1258	86.0359	70.1737	0.668622	2.92563	0.00343754	0.0234281	1251	514	1338	2812	2462	4115
TOPH_09590	8.18991	17.813	12.9349	1.12101	2.92409	0.0034546	0.0234281	227	59	197	444	658	863
TOPH_08465	1.42083	11.7434	6.59192	3.04705	2.92397	0.00345595	0.0234281	44	12	27	487	168	636
TOPH_02840	40.1029	28.0306	33.7399	-0.516704	-2.923	0.00346671	0.0234622	990	336	999	778	979	1316
TOPH_03711	400.264	230.826	315.409	-0.794145	-2.92003	0.00349998	0.0236481	10939	3497	8961	7009	6542	12027
TOPH_00627	40.977	25.63	33.282	-0.676979	-2.91885	0.00351324	0.0236495	918	402	1016	650	955	1212
TOPH_09133	137.377	91.7411	114.443	-0.582504	-2.91734	0.00353026	0.0236495	2965	1275	3673	2628	2827	4706
TOPH_03127	89.3047	64.3054	76.704	-0.473796	-2.91805	0.00352222	0.0236495	1970	828	2344	1903	2125	2994
TOPH_00773	24.3693	34.6332	29.7042	0.507091	2.91936	0.00350747	0.0236495	529	241	624	1034	1146	1603
TOPH_08633	0.33089	0.773183	0.585833	1.22446	2.91694	0.00353489	0.0236495	9	3	7	22	26	37
TOPH_03563	26.0812	76.8714	51.486	1.55943	2.91729	0.00353091	0.0236495	605	223	701	1827	3439	2993
TOPH_06243	73.487	99.1599	86.3867	0.432268	2.91464	0.00356094	0.0237074	1670	672	1897	2847	3428	4538
TOPH_04070	11.7712	21.0186	16.2803	0.836406	2.9149	0.00355804	0.0237074	321	89	276	617	633	1072
TOPH_08457	1.13334	21.1075	11.1267	4.2191	2.91558	0.00355026	0.0237074	30	9	28	1016	181	1084
TOPH_06566	89.3562	64.4568	77.0774	-0.471236	-2.91378	0.0035708	0.0237344	1977	927	2138	1777	2214	3089
TOPH_01744	73.7063	51.7858	62.8806	-0.509231	-2.9103	0.00361078	0.0239612	1792	760	1612	1582	1610	2477
TOPH_08718	5.65473	0.0828663	2.8545	-6.09253	-2.90106	0.00371904	0.0241029	257	39	50	1	1	8
TOPH_08650	42.2524	28.8115	35.3184	-0.552386	-2.9041	0.00368315	0.0241029	1014	370	1066	739	1027	1413
TOPH_02837	30.1101	20.9686	25.4413	-0.522014	-2.90132	0.00371594	0.0241029	758	275	702	583	764	940
TOPH_01812	49.3281	34.927	41.927	-0.498069	-2.90438	0.00367979	0.0241029	1121	446	1282	955	1090	1837
TOPH_01164	211.982	151.506	181.731	-0.484561	-2.8987	0.00374712	0.0241029	5178	2076	4812	4521	4439	7809
TOPH_00871	27.7716	20.2342	23.9035	-0.456816	-2.90558	0.00366578	0.0241029	724	261	610	560	688	976
TOPH_04230	65.8595	49.9636	57.9593	-0.398516	-2.90466	0.0036765	0.0241029	1633	653	1470	1379	1737	2364
TOPH_05037	264.013	201.412	232.967	-0.390458	-2.90232	0.00370415	0.0241029	6002	2695	6194	5897	6766	9307
TOPH_09297	54.3927	42.2842	47.9806	-0.363295	-2.90093	0.00372062	0.0241029	1266	483	1388	1156	1391	2118
TOPH_06164	52.0731	42.8369	47.4435	-0.281685	-2.90722	0.00364658	0.0241029	1227	502	1259	1298	1337	2070
TOPH_08595	284.257	343.588	313.88	0.273487	2.90745	0.00364392	0.0241029	7134	2576	6727	9898	11637	16008
TOPH_02117	81.755	108.667	94.8988	0.41054	2.90514	0.00367087	0.0241029	2072	689	1991	3196	3478	5253
TOPH_01279	14.2934	19.2728	17.0118	0.431215	2.90335	0.00369199	0.0241029	328	144	347	588	643	876
TOPH_00543	14.0478	21.4053	17.8899	0.607627	2.8992	0.00374117	0.0241029	330	143	328	606	781	940
TOPH_06937	20.1318	32.9025	26.5839	0.708717	2.90158	0.00371287	0.0241029	506	192	456	825	1234	1560
TOPH_07874	14.494	28.9002	21.74	0.995627	2.89886	0.00374524	0.0241029	370	131	337	814	1142	1139
TOPH_05014	5.70402	12.0089	8.87435	1.07405	2.89948	0.00373785	0.0241029	123	50	157	386	314	628
TOPH_01974	11.4327	26.2865	18.8361	1.20115	2.89846	0.00375006	0.0241029	318	88	271	888	689	1302
TOPH_05241	56.3392	138.398	97.3944	1.29661	2.90408	0.0036833	0.0241029	1486	524	1235	4567	3252	7590
TOPH_03032	0.156127	0.93792	0.560362	2.58675	2.89999	0.0037317	0.0241029	4	0	5	36	28	38
TOPH_08272	36.1953	60.0974	48.1762	0.7315	2.89684	0.00376946	0.0241516	944	328	821	1559	2275	2734
TOPH_04821	193.165	624.001	408.53	1.69171	2.89692	0.00376849	0.0241516	6219	1195	4634	19290	18800	30277
TOPH_06727	146.126	87.0492	116.618	-0.747309	-2.89604	0.00377901	0.0241749	3207	1488	3537	2258	3295	3960
TOPH_01821	662.101	382.396	522.133	-0.791983	-2.89399	0.00380377	0.0242657	16674	5939	15860	11589	10263	20818
TOPH_01364	122.848	100.952	112.03	-0.283198	-2.89339	0.00381102	0.0242657	3033	1214	2765	2948	3224	4923
TOPH_04868	64.4271	196.465	130.397	1.60853	2.89352	0.00380944	0.0242657	1399	428	2137	5689	6187	9787
TOPH_02618	71.8013	55.79	63.4533	-0.364003	-2.89068	0.00384413	0.0244385	1666	641	1841	1555	1780	2832
TOPH_02514	65.5972	39.3386	52.5289	-0.737687	-2.88846	0.00387134	0.0245246	1324	687	1667	1118	1369	1805
TOPH_00785	34.4467	21.0458	27.8304	-0.710836	-2.88691	0.00389048	0.0245246	782	364	791	608	769	901
TOPH_07926	40.1532	29.4322	34.6197	-0.448119	-2.88665	0.00389367	0.0245246	987	375	946	760	957	1558
TOPH_01353	85.8509	66.4651	76.1915	-0.369236	-2.8867	0.00389302	0.0245246	1950	845	2103	1814	2321	3161
TOPH_03652	84.6836	67.6321	76.3461	-0.324374	-2.88766	0.00388116	0.0245246	2019	846	1965	2057	2162	3176
TOPH_04430	15.0321	44.4636	29.8015	1.56457	2.88716	0.00388742	0.0245246	345	154	348	1077	2018	1655
TOPH_02758	276.061	168.711	222.4	-0.710434	-2.88563	0.00390632	0.0245312	6363	2725	6580	4630	6419	7198
TOPH_08680	48.886	93.6692	71.2914	0.938155	2.8856	0.00390672	0.0245312	1328	448	1048	2713	2553	5251
TOPH_07459	71.345	43.684	57.3641	-0.707708	-2.88307	0.00393818	0.0246172	1544	627	1983	1176	1411	2269
TOPH_03264	84.5734	55.5545	69.8453	-0.606301	-2.88374	0.00392985	0.0246172	1989	721	2239	1476	1980	2649
TOPH_08480	228.135	274.373	251.186	0.266253	2.88257	0.0039445	0.0246172	5399	2104	5644	7516	8843	14064
TOPH_05817	65.7969	300.346	183.105	2.19053	2.88294	0.00393987	0.0246172	1228	665	1816	12254	5897	14219
TOPH_07167	87.8694	103.323	95.8924	0.233728	2.88148	0.00395814	0.0246271	2121	845	2072	2851	3540	4961
TOPH_03481	6.08107	20.7967	13.4276	1.77396	2.88187	0.0039532	0.0246271	167	44	153	755	454	1076
TOPH_01092	60.0759	44.5282	52.5368	-0.432067	-2.87969	0.00398069	0.0246548	1430	628	1347	1332	1405	2148
TOPH_02240	119.174	224.469	171.749	0.913447	2.87998	0.00397696	0.0246548	3372	934	2810	7026	6634	10937
TOPH_01718	37.4521	74.4087	56.0062	0.990422	2.88051	0.00397038	0.0246548	856	377	886	2365	1882	4034
TOPH_04610	18.204	25.965	22.172	0.512314	2.87911	0.00398805	0.0246631	441	174	429	668	938	1253
TOPH_03300	8.54118	16.9182	12.8352	0.986069	2.87733	0.00401054	0.0247646	197	95	188	502	458	929
TOPH_02332	20.5196	15.6518	17.928	-0.39067	-2.87555	0.00403322	0.0248636	502	195	481	404	519	803
TOPH_06060	116.94	99.2597	108.477	-0.23649	-2.87502	0.00403997	0.0248636	2702	1176	2817	2851	3185	4884
TOPH_07044	22.0825	27.9801	25.2126	0.341497	2.87465	0.00404482	0.0248636	488	219	561	792	904	1380
TOPH_01683	50.9227	68.4689	59.8392	0.427138	2.87405	0.00405249	0.0248734	1269	491	1155	1823	2417	3291
TOPH_03964	177.616	118.458	147.988	-0.584393	-2.87171	0.00408263	0.0250208	3729	1704	4722	3254	4039	5740
TOPH_10033	13.5317	7.82133	10.7842	-0.790861	-2.86885	0.00411967	0.0250717	290	152	320	243	265	342
TOPH_01081	707.238	419.344	563.056	-0.754064	-2.86867	0.00412203	0.0250717	18687	5592	17961	12004	12614	22004
TOPH_07695	347.7	216.682	282.337	-0.682262	-2.86827	0.0041272	0.0250717	7415	3783	8013	6511	7203	9833
TOPH_02252	24.6517	32.8785	28.9509	0.415453	2.86854	0.00412377	0.0250717	545	237	633	973	1060	1578
TOPH_01703	57.9075	79.8835	69.0496	0.464147	2.86873	0.0041212	0.0250717	1412	558	1343	2171	2899	3656
TOPH_09146	6.56954	12.7136	9.68762	0.952511	2.86823	0.00412773	0.0250717	179	64	133	377	353	685
TOPH_05310	17.527	5.45432	11.4204	-1.6841	-2.86708	0.00414282	0.025126	596	128	333	137	181	292
TOPH_04321	84.3256	48.0518	66.2747	-0.811378	-2.86339	0.00419131	0.0251958	2078	915	1684	1433	1636	2145
TOPH_02132	33.9597	38.9866	36.5084	0.199154	2.86466	0.00417456	0.0251958	852	298	800	1138	1248	1900
TOPH_01956	15.0176	20.1676	17.6859	0.425385	2.86422	0.00418031	0.0251958	371	136	357	568	721	915
TOPH_00844	1.34097	2.50147	1.97879	0.899497	2.86369	0.00418738	0.0251958	30	12	35	84	76	115
TOPH_08287	77.0787	169.479	123.283	1.1367	2.86573	0.00416054	0.0251958	1794	670	2043	3956	7009	7571
TOPH_03329	2.7584	9.07971	5.96952	1.71882	2.8649	0.00417145	0.0251958	57	30	68	363	212	395
TOPH_07705	36.3171	26.9955	31.6023	-0.427931	-2.8612	0.00422038	0.0253054	845	354	880	702	951	1322
TOPH_06250	2.73419	4.32982	3.57598	0.663193	2.86109	0.00422192	0.0253054	70	22	65	117	159	200
TOPH_04942	90.8145	62.5365	76.5147	-0.538223	-2.86058	0.00422863	0.0253085	2024	831	2389	1742	1911	3309
TOPH_07811	2.84765	7.33486	5.1422	1.36499	2.85995	0.00423709	0.0253221	72	31	58	236	175	407
TOPH_07974	17.6555	27.5406	22.6424	0.641443	2.85938	0.00424464	0.0253301	466	159	394	878	813	1321
TOPH_06035	46.1305	27.431	36.5931	-0.749915	-2.85884	0.00425196	0.0253368	1143	385	1180	763	788	1524
TOPH_08311	0.522457	0.163733	0.317678	-1.67397	-2.85219	0.00434189	0.0253557	13	4	13	6	5	7
TOPH_03767	44.602	23.7242	34.111	-0.910748	-2.84922	0.00438267	0.0253557	1006	437	1096	630	653	1410
TOPH_03629	67.498	38.0677	52.7517	-0.826277	-2.85256	0.00433692	0.0253557	1740	656	1453	941	1462	1778
TOPH_03185	40.8196	23.229	31.9541	-0.813333	-2.85113	0.00435638	0.0253557	1115	374	868	605	872	1064
TOPH_05124	137.8	83.8877	110.726	-0.716042	-2.84905	0.00438506	0.0253557	2918	1249	3814	2311	2594	4445
TOPH_03676	74.0183	47.289	60.7561	-0.646378	-2.85072	0.00436206	0.0253557	1563	796	1768	1390	1435	2399
TOPH_03303	73.8542	50.3552	61.7862	-0.552539	-2.85323	0.00432768	0.0253557	1755	612	1966	1405	1625	2535
TOPH_02418	145.175	99.2525	122.263	-0.54862	-2.85284	0.00433304	0.0253557	3040	1478	3670	2846	3118	5000
TOPH_02673	111.919	77.539	94.7525	-0.529466	-2.85548	0.00429721	0.0253557	2383	1101	2883	2338	2545	3560
TOPH_02975	89.5381	63.7827	76.7554	-0.489337	-2.85578	0.00429307	0.0253557	1903	916	2240	1853	2053	3102
TOPH_06480	25.6386	18.455	21.9693	-0.474309	-2.85285	0.00433286	0.0253557	621	246	603	559	534	943
TOPH_05392	30.5463	26.4519	28.4595	-0.207625	-2.85418	0.00431475	0.0253557	744	310	700	766	838	1304
TOPH_06219	83.6272	101.608	92.3193	0.280968	2.85727	0.00427303	0.0253557	2039	727	2060	2974	3198	5007
TOPH_06367	59.6407	73.4536	66.455	0.300536	2.85621	0.00428729	0.0253557	1527	534	1369	2106	2394	3575
TOPH_07354	9.73512	12.2254	11.0127	0.328609	2.8517	0.00434864	0.0253557	232	78	249	347	415	582
TOPH_01142	86.8822	116.778	102.053	0.426634	2.85486	0.0043056	0.0253557	1994	870	2071	3352	3517	6094
TOPH_05128	1.42805	2.28316	1.92459	0.676988	2.84988	0.0043736	0.0253557	37	15	30	70	73	108
TOPH_04508	424.995	704.527	564.87	0.72921	2.84902	0.00438538	0.0253557	8925	4285	10768	18593	21651	38961
TOPH_02746	31.9927	55.9331	44.1337	0.80596	2.85288	0.00433251	0.0253557	684	341	767	1833	1622	2636
TOPH_01896	4.81263	9.18191	7.14915	0.931969	2.8503	0.00436774	0.0253557	123	55	96	286	307	406
TOPH_03397	1.81681	5.69222	3.76473	1.64758	2.85507	0.00430272	0.0253557	56	14	36	141	240	235
TOPH_03705	298.144	219.752	259.073	-0.440137	-2.84817	0.0043971	0.0253875	6525	3021	7279	6178	7588	10273
TOPH_00015	52.8541	150.333	101.555	1.50807	2.84762	0.0044047	0.0253955	1340	386	1473	4308	3629	9209
TOPH_05223	57.8629	83.3125	70.5172	0.525895	2.84717	0.00441097	0.0253959	1311	506	1546	2258	2688	4307
TOPH_04390	1.08021	4.09018	2.57462	1.92086	2.8458	0.00443003	0.0254698	22	5	36	122	151	169
TOPH_03322	48.9698	37.9788	43.1583	-0.366696	-2.84459	0.00444686	0.0255306	1241	424	1162	1098	1289	1773
TOPH_00220	65.3787	54.3561	59.8395	-0.266378	-2.84305	0.00446836	0.0255934	1497	645	1602	1489	1785	2719
TOPH_00486	69.3126	60.4993	65.2118	-0.196201	-2.84291	0.00447032	0.0255934	1608	699	1673	1773	1982	2896
TOPH_01158	49.3466	37.7737	43.6293	-0.385567	-2.84064	0.00450236	0.0257408	1128	494	1192	1058	1331	1742
TOPH_00063	23.8391	12.8119	18.3175	-0.895845	-2.83814	0.00453766	0.0259062	605	238	511	327	507	561
TOPH_01232	27.8717	89.3086	58.5867	1.68	2.8377	0.00454397	0.0259062	633	225	796	3126	1881	4918
TOPH_07911	78.9323	40.9975	59.9459	-0.945078	-2.83671	0.00455814	0.0259355	1624	812	1999	1038	1224	2388
TOPH_01660	77.9064	53.8233	65.7432	-0.533509	-2.83645	0.0045618	0.0259355	1672	722	2093	1506	1725	2721
TOPH_00309	140.483	118.844	129.38	-0.241324	-2.83529	0.00457843	0.0259939	3226	1312	3537	3343	3828	5942
TOPH_02183	187.501	158.99	172.78	-0.237965	-2.83476	0.004586	0.0260008	4590	1720	4498	4367	5106	8139
TOPH_04568	6.03867	9.50134	7.7678	0.653901	2.83408	0.00459571	0.0260197	159	51	138	277	275	499
TOPH_02732	24.1908	15.0739	19.5747	-0.682408	-2.83363	0.00460227	0.0260208	555	239	585	360	507	821
TOPH_08420	87.381	50.8944	69.0538	-0.779813	-2.83186	0.00462774	0.0260761	1783	807	2449	1340	1706	2605
TOPH_04090	13.7601	9.37506	11.4026	-0.553596	-2.83081	0.00464296	0.0260761	368	117	307	279	299	452
TOPH_00950	76.2757	59.4654	67.7399	-0.359172	-2.83075	0.00464394	0.0260761	1772	734	1860	1597	1885	3133
TOPH_05662	75.9164	66.3092	70.8369	-0.195201	-2.83145	0.0046337	0.0260761	1862	718	1779	1817	2215	3261
TOPH_01524	43.395	59.1947	51.2197	0.447938	2.83108	0.00463917	0.0260761	1145	381	987	1634	1891	3033
TOPH_09943	1.67115	0.476894	1.02833	-1.8091	-2.82646	0.00470653	0.0262831	55	11	32	15	17	20
TOPH_06624	262.755	157.888	210.404	-0.734821	-2.8274	0.0046928	0.0262831	5215	2842	6486	4497	5124	7766
TOPH_02110	58.5952	42.0934	50.3572	-0.477188	-2.82676	0.0047021	0.0262831	1261	581	1494	1263	1302	2059
TOPH_08325	9.4687	25.6546	17.5347	1.43798	2.8265	0.00470603	0.0262831	250	67	252	883	618	1323
TOPH_02842	142.414	113.496	127.736	-0.327447	-2.82331	0.00475313	0.026471	3307	1313	3587	3089	3946	5435
TOPH_01458	15.24	34.5236	24.9486	1.17972	2.82366	0.00474788	0.026471	357	152	356	933	1452	1294
TOPH_05505	12.6578	20.9757	16.8679	0.72869	2.82249	0.00476524	0.0265024	301	119	307	658	563	1102
TOPH_00840	12.0907	30.6135	21.3695	1.34027	2.82116	0.00478504	0.0265763	320	110	269	975	691	1779
TOPH_01860	78.4095	54.0637	66.1767	-0.536368	-2.82006	0.00480147	0.0266314	1654	757	2069	1507	1722	2758
TOPH_05041	361.548	277.777	319.353	-0.380262	-2.81955	0.00480912	0.0266377	9325	3194	8533	7850	9595	12913
TOPH_06926	24.7968	15.8935	20.2865	-0.641722	-2.81805	0.00483161	0.0266539	628	244	543	392	534	847
TOPH_02543	46.8774	36.9942	41.7922	-0.341593	-2.81827	0.00482826	0.0266539	1101	427	1171	1139	1186	1718
TOPH_07692	2.73419	4.02965	3.4926	0.559538	2.81882	0.00482	0.0266539	65	30	62	125	132	186
TOPH_00678	55.4612	36.4601	45.8623	-0.605161	-2.81521	0.0048745	0.0267461	1178	521	1487	981	1164	1912
TOPH_01820	39.2608	46.022	42.9699	0.229232	2.81588	0.0048644	0.0267461	955	378	920	1357	1544	2143
TOPH_10101	11.6384	15.3671	13.5574	0.400951	2.81577	0.00486612	0.0267461	290	100	279	428	543	716
TOPH_03401	0.620345	7.2364	3.95198	3.54413	2.8153	0.00487324	0.0267461	12	9	12	211	90	562
TOPH_04382	75.5578	41.9547	58.6127	-0.848748	-2.81273	0.00491228	0.0268813	1971	626	1860	1006	1586	2048
TOPH_02077	27.4218	34.3147	31.1407	0.323505	2.81306	0.00490721	0.0268813	668	275	630	945	1181	1645
TOPH_05016	122.485	75.6385	99.0633	-0.695418	-2.81153	0.00493068	0.0269435	2486	1250	3162	2036	2396	4003
TOPH_02072	66.1017	40.8253	53.2413	-0.695225	-2.81016	0.00495167	0.0269435	1668	534	1705	1051	1465	1987
TOPH_07603	12.9734	8.01776	10.5457	-0.694279	-2.80992	0.00495538	0.0269435	334	139	263	242	262	373
TOPH_04865	30.2029	23.7734	27.0075	-0.345342	-2.81063	0.00494452	0.0269435	721	302	708	721	720	1173
TOPH_08690	3.36114	4.60271	4.05733	0.453533	2.80984	0.00495661	0.0269435	87	30	76	139	141	226
TOPH_02617	35.4087	20.597	28.0325	-0.781668	-2.80823	0.00498141	0.026992	894	375	716	527	742	1003
TOPH_02258	29.1489	19.9316	24.3671	-0.54838	-2.80736	0.00499488	0.026992	751	255	682	521	722	947
TOPH_07428	15.7608	12.2072	13.9048	-0.368609	-2.80839	0.00497895	0.026992	407	151	347	348	407	587
TOPH_02713	16.4052	13.8172	14.8833	-0.247681	-2.80726	0.00499654	0.026992	402	144	396	381	453	685
TOPH_05401	3.64529	5.92798	4.82859	0.701509	2.80713	0.00499854	0.026992	93	30	87	162	223	263
TOPH_09957	1.61962	2.76526	2.24433	0.771765	2.80644	0.00500915	0.0270136	46	14	33	78	100	126
TOPH_02186	129.717	76.9483	103.369	-0.753403	-2.80466	0.00503702	0.0270924	2835	1311	3175	2572	2431	3247
TOPH_01682	209.801	144.407	177.182	-0.538884	-2.80493	0.00503274	0.0270924	4436	2149	5219	4048	5028	6709
TOPH_00896	92.2139	52.1772	72.1146	-0.821564	-2.80374	0.00505134	0.0271337	2236	848	2240	1210	2014	2555
TOPH_04285	6.8616	8.92344	7.8696	0.379054	2.80303	0.00506256	0.0271342	168	51	175	245	290	446
TOPH_09363	5.01559	7.45894	6.16351	0.572551	2.80289	0.00506471	0.0271342	130	33	125	200	255	365
TOPH_03854	36.6168	57.1142	46.9736	0.641344	2.80204	0.00507812	0.0271489	900	351	845	1906	1669	2618
TOPH_01984	0.806459	2.49443	1.64663	1.62904	2.80187	0.00508073	0.0271489	20	5	22	71	59	152
TOPH_09249	123.601	73.1829	98.3738	-0.756114	-2.8	0.00511032	0.0272482	2908	1251	2815	2103	1997	4124
TOPH_07453	30.8579	18.4863	24.6034	-0.739179	-2.79901	0.00512598	0.0272482	833	288	654	470	682	882
TOPH_07427	71.0616	43.6802	57.4788	-0.70209	-2.7991	0.0051245	0.0272482	1444	779	1715	1301	1412	2063
TOPH_08958	17.2961	26.1452	21.8527	0.5961	2.79939	0.00511985	0.0272482	420	173	393	699	978	1175
TOPH_06320	5.44255	1.31705	3.32136	-2.04697	-2.79826	0.00513794	0.0272763	180	36	114	25	54	68
TOPH_00507	24.2594	36.8854	30.2808	0.604503	2.79765	0.00514762	0.0272923	629	189	575	1061	1224	1770
TOPH_00335	94.7654	72.5329	83.776	-0.385726	-2.79646	0.00516652	0.0273216	2172	976	2211	1941	2435	3647
TOPH_05025	6.01795	13.2262	9.65877	1.13605	2.79659	0.00516455	0.0273216	145	55	147	475	325	641
TOPH_05210	327.444	213.931	270.547	-0.6141	-2.79562	0.00517997	0.0273376	8764	2957	7271	6289	6206	11283
TOPH_06330	113.279	78.9821	96.2493	-0.520284	-2.79544	0.00518292	0.0273376	2431	1200	2705	2194	2532	4020
TOPH_02729	175.91	55.2764	115.6	-1.6701	-2.79455	0.00519725	0.0273426	3721	2054	3719	1686	1187	3431
TOPH_06607	184.282	127.065	155.443	-0.536349	-2.79481	0.00519299	0.0273426	4799	1606	4357	3663	3740	6739
TOPH_08713	45.0666	29.9977	37.4029	-0.587207	-2.79357	0.00521305	0.0273435	975	410	1218	790	1021	1509
TOPH_00104	196.225	165.415	180.98	-0.246417	-2.79411	0.00520426	0.0273435	4564	1944	4671	4840	5155	8229
TOPH_01765	36.4548	99.1568	67.8531	1.4436	2.79329	0.00521749	0.0273435	855	361	852	2323	4535	3770
TOPH_06186	15.7782	13.3624	14.463	-0.239752	-2.79237	0.00523229	0.027386	364	160	382	366	448	655
TOPH_06247	1.31099	3.01803	2.21211	1.20295	2.79177	0.00524199	0.0274017	27	14	34	72	121	138
TOPH_03641	174.461	86.7481	130.672	-1.008	-2.78778	0.00530709	0.0276008	3466	1968	4097	2817	2881	3586
TOPH_05203	180.691	154.466	167.053	-0.226235	-2.78839	0.00529705	0.0276008	4315	1625	4492	4353	5227	7369
TOPH_03160	2.8896	4.66698	3.83926	0.691619	2.78802	0.0053032	0.0276008	68	26	72	124	176	212
TOPH_07909	20.0139	32.707	26.5103	0.708599	2.78783	0.00530627	0.0276008	411	211	509	854	1130	1634
TOPH_03187	63.2817	76.715	70.0349	0.27772	2.7867	0.00532475	0.0276223	1465	579	1599	2253	2381	3815
TOPH_08721	14.6968	21.1334	18.0955	0.524019	2.7871	0.00531827	0.0276223	371	155	317	592	671	1063
TOPH_06580	48.6825	72.8688	60.9676	0.581896	2.78596	0.00533687	0.0276501	1111	493	1153	2081	2666	3136
TOPH_04451	24.2815	38.0044	30.9551	0.646307	2.78532	0.00534749	0.0276701	588	188	642	1051	1297	1828
TOPH_03313	85.718	56.4201	70.9453	-0.603391	-2.78322	0.00538226	0.0277446	1920	773	2273	1472	2063	2659
TOPH_05637	66.328	54.4585	60.7642	-0.284461	-2.78396	0.00536993	0.0277446	1554	683	1556	1567	1832	2576
TOPH_00035	13.1457	18.0498	15.6791	0.457397	2.78329	0.00538103	0.0277446	340	117	300	528	631	810
TOPH_04218	37.4012	28.9146	33.0028	-0.371288	-2.78154	0.00541019	0.0278535	853	355	938	777	919	1511
TOPH_06801	24.0128	18.0679	20.8537	-0.410379	-2.78099	0.00541941	0.0278658	601	219	562	510	540	951
TOPH_00826	42.9687	67.5131	55.1933	0.651881	2.78044	0.00542857	0.0278779	1162	363	990	2035	1954	3481
TOPH_04100	97.6284	75.819	86.8879	-0.36474	-2.77821	0.00546597	0.0280004	2146	997	2388	2225	2439	3655
TOPH_05858	3.90101	5.74884	4.85416	0.559422	2.7782	0.00546613	0.0280004	110	32	82	166	185	281
TOPH_06950	205.739	155.596	180.899	-0.403009	-2.77767	0.00547496	0.0280062	4570	2147	4827	4514	5153	7366
TOPH_05377	2.03156	4.269	3.1803	1.07131	2.77706	0.00548523	0.0280062	52	18	47	142	107	222
TOPH_07687	85.2638	251.725	168.516	1.56184	2.77691	0.00548782	0.0280062	2344	769	1835	5623	11659	9816
TOPH_02289	39.2443	24.059	31.6156	-0.705909	-2.77238	0.0055648	0.0280412	1039	384	814	612	874	1167
TOPH_03706	10.6284	6.99319	8.64661	-0.603907	-2.77219	0.00556799	0.0280412	248	90	275	200	202	371
TOPH_00606	122.605	83.4196	102.954	-0.555563	-2.77453	0.00552811	0.0280412	2609	1183	3210	2182	2888	4159
TOPH_06860	123.064	85.4281	104.17	-0.526628	-2.77362	0.00554365	0.0280412	2603	1156	3311	2478	2829	4045
TOPH_02615	70.9903	55.043	63.0068	-0.367063	-2.77303	0.00555363	0.0280412	1676	703	1667	1627	1637	2821
TOPH_05352	72.6799	82.4456	77.8996	0.181886	2.77168	0.00557683	0.0280412	1807	688	1678	2376	2746	3933
TOPH_00202	45.5605	62.1859	53.9301	0.448805	2.77488	0.00552225	0.0280412	1014	413	1203	1893	1989	2905
TOPH_02827	4.38864	6.19456	5.41471	0.497227	2.77593	0.00550439	0.0280412	103	45	104	198	189	294
TOPH_07288	17.5468	26.2758	22.0492	0.582524	2.77194	0.00557226	0.0280412	440	182	376	731	802	1387
TOPH_00060	45.8908	70.3088	58.0461	0.615502	2.77308	0.00555292	0.0280412	1235	388	1062	2116	2053	3604
TOPH_07039	8.59471	17.172	12.9173	0.998538	2.77167	0.005577	0.0280412	191	76	231	462	694	691
TOPH_08331	4.49377	15.532	10.0092	1.78924	2.77398	0.00553747	0.0280412	91	32	146	398	674	588
TOPH_02826	157.708	264.598	211.324	0.746547	2.77074	0.00559297	0.0280525	3277	1649	3892	7429	9779	11428
TOPH_09760	2.4461	5.17942	3.81725	1.08231	2.77107	0.00558727	0.0280525	52	17	72	168	159	240
TOPH_04765	30.79	61.8187	46.3193	1.00558	2.76912	0.00562072	0.0281572	849	271	673	2060	1587	3157
TOPH_08830	3.60495	5.08481	4.47231	0.496214	2.76716	0.00565465	0.0282579	85	38	84	155	173	231
TOPH_03287	8.43761	22.2692	15.3738	1.40014	2.76754	0.00564807	0.0282579	230	73	189	552	993	835
TOPH_04676	308.72	118.784	213.812	-1.37796	-2.76461	0.00569907	0.0283758	5513	3953	6658	3733	3896	5189
TOPH_02342	16.5605	29.3096	22.9823	0.823625	2.76465	0.00569834	0.0283758	444	155	353	729	1126	1361
TOPH_08868	1.0506	2.90234	1.97928	1.466	2.76466	0.00569828	0.0283758	26	8	27	73	73	186
TOPH_02472	22.625	32.3811	27.6268	0.517231	2.76415	0.00570718	0.0283816	602	217	478	952	1071	1519
TOPH_01690	49.9641	37.5868	43.589	-0.410665	-2.76293	0.00572857	0.0284325	1288	453	1142	1006	1318	1810
TOPH_06562	4.97846	7.43522	6.20479	0.578676	2.76242	0.00573754	0.0284325	112	41	133	217	220	381
TOPH_05345	1.9465	6.49525	4.22462	1.7385	2.76237	0.00573827	0.0284325	45	14	56	138	300	267
TOPH_04470	2.1769	1.30986	1.66987	-0.732863	-2.76162	0.00575156	0.028446	59	17	49	35	42	67
TOPH_09560	18.6198	12.9749	15.7916	-0.521116	-2.76143	0.00575493	0.028446	485	188	390	382	407	638
TOPH_05523	65.783	43.6084	54.45	-0.593108	-2.76077	0.00576646	0.0284686	1808	542	1520	1213	1411	2197
TOPH_01056	992.849	609.992	801.349	-0.702785	-2.75968	0.00578572	0.0285179	24169	9210	23850	19944	16377	30730
TOPH_05926	56.2383	67.9845	62.2233	0.273654	2.75942	0.0057904	0.0285179	1281	525	1425	1985	2145	3350
TOPH_02868	15.1692	8.95935	12.1155	-0.759681	-2.75547	0.00586078	0.0285186	364	164	327	295	255	430
TOPH_00399	729.388	455.267	592.222	-0.679974	-2.75815	0.00581294	0.0285186	18653	6541	17192	14789	12490	22702
TOPH_01485	128.093	81.4403	104.896	-0.653377	-2.75826	0.00581091	0.0285186	2985	1410	2677	2430	2694	3747
TOPH_03909	43.6977	29.8023	36.6502	-0.552137	-2.75531	0.00586361	0.0285186	1077	407	1030	918	831	1548
TOPH_05173	186.856	139.168	162.824	-0.425099	-2.75675	0.00583797	0.0285186	4281	1703	4820	3693	4910	6717
TOPH_04977	51.0813	38.9711	44.9049	-0.390392	-2.75561	0.00585827	0.0285186	1195	480	1259	1025	1392	1869
TOPH_01150	465.36	430.954	448.289	-0.110814	-2.75492	0.00587074	0.0285186	11338	4478	10858	12221	14126	21059
TOPH_09151	17.2933	20.6758	19.1146	0.257728	2.75472	0.00587426	0.0285186	440	162	391	575	692	1006
TOPH_03682	43.3374	57.0597	50.2722	0.396859	2.75678	0.00583738	0.0285186	1025	400	1070	1757	1682	2837
TOPH_09801	6.80073	12.5147	9.6362	0.879857	2.75527	0.00586433	0.0285186	197	54	142	366	416	589
TOPH_07898	6.06361	11.7118	8.93505	0.949718	2.75899	0.00579803	0.0285186	154	56	139	302	478	487
TOPH_05583	5.44497	16.8673	11.1498	1.63123	2.75746	0.00582524	0.0285186	152	42	129	515	353	1058
TOPH_00349	120.169	79.8081	100.004	-0.590462	-2.7538	0.00589069	0.0285645	3147	1196	2471	2359	2700	3622
TOPH_03853	14.7855	11.8706	13.254	-0.316791	-2.75289	0.00590716	0.0286104	356	141	352	336	419	550
TOPH_01827	374.457	192.044	283.107	-0.963366	-2.75096	0.00594209	0.0287085	9343	2897	10221	5595	5223	10734
TOPH_02639	53.8496	38.5342	46.1544	-0.482795	-2.75008	0.00595808	0.0287085	1366	532	1169	1109	1154	2012
TOPH_03771	44.0815	50.0046	47.1426	0.181889	2.75122	0.00593737	0.0287085	1062	390	1080	1431	1694	2370
TOPH_04543	115.28	177.404	146.522	0.621894	2.74983	0.00596254	0.0287085	2558	1181	2750	5672	5050	8730
TOPH_08874	0.0348305	0.327466	0.194092	3.23292	2.74997	0.00596012	0.0287085	2	0	0	10	13	13
TOPH_00726	29.3654	18.0248	23.6916	-0.704136	-2.74912	0.00597549	0.028737	586	299	777	536	542	911
TOPH_08809	15.6046	8.22284	11.9405	-0.924265	-2.7475	0.00600523	0.0287448	351	170	352	200	328	372
TOPH_01241	33.5468	27.0365	30.0922	-0.311264	-2.74782	0.00599925	0.0287448	798	300	832	762	943	1260
TOPH_06981	16.9922	27.0149	21.9369	0.668887	2.7486	0.00598496	0.0287448	455	134	405	841	802	1321
TOPH_09357	0.892764	3.27557	2.10017	1.8754	2.74756	0.00600398	0.0287448	25	7	20	71	158	123
TOPH_08978	36.0731	29.6446	32.7569	-0.283154	-2.74465	0.00605756	0.0288098	830	352	886	857	908	1503
TOPH_00232	79.3858	131.46	105.409	0.727674	2.74553	0.00604124	0.0288098	2171	664	1838	4031	4582	5517
TOPH_04466	58.9218	106.274	82.5266	0.850918	2.74446	0.0060611	0.0288098	1551	456	1511	3262	2947	5574
TOPH_01988	3.20564	7.47669	5.33513	1.22179	2.74575	0.00603732	0.0288098	96	23	69	252	201	365
TOPH_01895	60.9922	177.355	119.187	1.53994	2.74494	0.00605226	0.0288098	1340	506	1758	5349	7438	5716
TOPH_06109	1.64935	6.87977	4.30692	2.06046	2.74536	0.00604443	0.0288098	32	20	39	139	340	262
TOPH_01530	19.7133	25.9499	22.8494	0.396559	2.74264	0.00609479	0.0289363	497	178	460	743	779	1351
TOPH_01732	85.994	65.6751	75.4916	-0.38889	-2.74189	0.00610859	0.0289567	2099	754	2141	1740	2135	3428
TOPH_01046	126.74	103.518	115.336	-0.291994	-2.74164	0.00611326	0.0289567	3036	1275	2893	3117	3293	4920
TOPH_05344	4.51055	5.72155	5.20929	0.343104	2.74111	0.00612318	0.0289701	109	37	113	167	181	281
TOPH_01917	0.470211	1.19161	0.853398	1.34153	2.74039	0.00613661	0.0290001	8	5	14	27	42	62
TOPH_09525	1.25417	0.298985	0.747789	-2.06859	-2.73655	0.00620873	0.0290648	43	10	20	10	7	16
TOPH_05061	24.2718	15.7913	19.9135	-0.620153	-2.73363	0.00626406	0.0290648	597	213	597	415	600	709
TOPH_03738	121.327	80.2642	100.933	-0.596072	-2.73544	0.00622974	0.0290648	2766	1316	2649	2439	2674	3593
TOPH_00071	138.999	93.5425	116.117	-0.571376	-2.73473	0.00624311	0.0290648	3610	1249	3206	2754	2658	5005
TOPH_00969	26.9865	18.2571	22.5233	-0.563781	-2.73702	0.0061999	0.0290648	594	256	698	458	616	958
TOPH_03186	28.7948	19.7279	24.1957	-0.545571	-2.73679	0.00620409	0.0290648	626	274	751	521	712	933
TOPH_05628	37.599	27.1779	32.2733	-0.468257	-2.73468	0.00624418	0.0290648	832	354	973	704	934	1370
TOPH_05490	47.9345	35.0872	41.5054	-0.450119	-2.73645	0.00621058	0.0290648	1056	475	1200	942	1251	1657
TOPH_06771	226.774	167.673	197.064	-0.435604	-2.739	0.00616254	0.0290648	5174	2082	5839	4443	5976	8016
TOPH_05650	135.322	106.636	121.107	-0.343707	-2.73841	0.00617378	0.0290648	3004	1375	3283	2933	3542	5293
TOPH_04744	205.411	163.457	184.193	-0.329599	-2.73523	0.00623364	0.0290648	4955	1909	4963	4552	4993	8659
TOPH_07605	86.2124	71.056	78.4064	-0.278938	-2.73799	0.00618156	0.0290648	2039	810	2103	1997	2188	3693
TOPH_05659	61.9634	67.276	64.8121	0.118675	2.73398	0.00625733	0.0290648	1509	551	1498	1963	2213	3220
TOPH_07908	16.4911	29.4084	23.1142	0.834535	2.73771	0.00618694	0.0290648	347	188	383	746	976	1563
TOPH_05965	205.333	402.252	303.911	0.970132	2.73399	0.00625723	0.0290648	4435	2168	4835	11079	16116	15874
TOPH_03786	3.5753	9.88357	6.75698	1.46697	2.73555	0.00622763	0.0290648	78	34	93	336	209	559
TOPH_02976	166.896	225	196.057	0.430974	2.73323	0.0062717	0.0290672	4100	1597	3854	6635	6547	11799
TOPH_06831	213.25	157.405	185.163	-0.438066	-2.73269	0.00628201	0.0290821	4926	1926	5505	4386	5625	7146
TOPH_02061	203.085	125.199	164.005	-0.697858	-2.73144	0.00630582	0.0291593	4872	1778	5209	3787	3390	6781
TOPH_01295	45.331	31.7548	38.6218	-0.513524	-2.7305	0.00632379	0.0291925	1136	472	951	914	1080	1477
TOPH_08877	12.1781	39.4218	25.8092	1.69471	2.73032	0.00632728	0.0291925	288	100	331	875	1901	1436
TOPH_01457	497.492	282.381	389.811	-0.817032	-2.72937	0.00634548	0.0292434	13278	4100	12083	7431	10968	12247
TOPH_04963	1.86343	2.69249	2.34033	0.530982	2.7287	0.0063584	0.02927	48	16	43	79	82	135
TOPH_00559	123.106	97.1087	110.151	-0.342224	-2.72686	0.00639401	0.0293019	2685	1220	3099	2792	3147	4739
TOPH_03547	2.77506	6.26376	4.50622	1.17451	2.72744	0.00638276	0.0293019	73	18	72	216	166	302
TOPH_09294	62.5326	248.195	155.4	1.9888	2.72716	0.00638828	0.0293019	1466	645	1395	5235	12841	8200
TOPH_08466	0.167343	5.55539	2.86594	5.05301	2.72724	0.0063866	0.0293019	5	1	4	276	26	303
TOPH_07095	0.0342182	1.02202	0.533548	4.90052	2.72645	0.0064019	0.0293052	1	0	1	45	12	55
TOPH_03650	13.0047	8.45699	10.6694	-0.620819	-2.72595	0.00641168	0.0293171	345	124	277	219	306	405
TOPH_09271	19.2007	12.5688	16.0012	-0.611317	-2.72396	0.00645052	0.0293634	439	213	431	341	452	584
TOPH_03172	40.5333	27.5911	34.0266	-0.554907	-2.72486	0.00643288	0.0293634	1060	399	851	726	963	1355
TOPH_05950	104.996	97.5029	101.119	-0.106824	-2.72402	0.00644917	0.0293634	2510	1029	2490	2723	3233	4763
TOPH_00738	34.9463	49.6775	42.3281	0.507454	2.72427	0.00644435	0.0293634	930	319	767	1390	1520	2614
TOPH_03793	67.6034	94.5678	81.0024	0.484252	2.72353	0.00645889	0.0293688	1534	578	1834	2708	3013	4708
TOPH_09763	27.383	16.5109	22.0387	-0.729863	-2.72165	0.00649577	0.0293754	637	311	569	438	580	800
TOPH_00989	319.525	236.188	277.835	-0.435994	-2.72177	0.00649338	0.0293754	7173	3111	7919	6288	8517	11097
TOPH_00853	40.5959	52.8267	47.1317	0.379933	2.72277	0.00647378	0.0293754	934	423	953	1581	1752	2433
TOPH_00971	19.7387	28.0456	23.8911	0.506748	2.7227	0.006475	0.0293754	530	173	438	831	847	1416
TOPH_04706	18.1683	27.3929	22.6849	0.592378	2.72162	0.00649629	0.0293754	485	143	430	837	845	1321
TOPH_04515	70.7021	178.311	124.547	1.33457	2.72054	0.00651745	0.0294386	1754	670	1630	4447	8058	6465
TOPH_07376	7.10243	3.18164	5.12654	-1.15854	-2.71955	0.00653703	0.0294782	187	74	141	68	125	160
TOPH_02533	72.5692	53.7457	63.0408	-0.433208	-2.71901	0.00654786	0.0294782	1595	688	1879	1422	1792	2747
TOPH_06251	5.27936	8.23472	6.86556	0.641358	2.71914	0.00654517	0.0294782	127	55	120	217	308	377
TOPH_01542	109.135	60.4261	84.8025	-0.852874	-2.71791	0.00656967	0.0294808	2575	1164	2331	1453	2341	2861
TOPH_01450	90.1304	61.6751	75.7723	-0.547326	-2.71716	0.00658451	0.0294808	2057	817	2342	1587	2264	2930
TOPH_01554	91.8383	66.3569	79.1022	-0.468849	-2.71751	0.00657754	0.0294808	2080	911	2227	1757	2426	3086
TOPH_08450	35.5739	58.3642	47.0908	0.714264	2.71733	0.00658113	0.0294808	790	375	831	1437	1888	3253
TOPH_09149	0.40055	0.90053	0.688247	1.16879	2.71829	0.00656197	0.0294808	11	4	8	32	25	42
TOPH_07263	36.9522	30.3834	33.6043	-0.282378	-2.71577	0.00661213	0.0295721	921	365	833	828	1008	1509
TOPH_02214	14.9738	11.1022	12.9719	-0.431594	-2.71408	0.00664598	0.0296263	379	148	332	289	382	551
TOPH_01901	27.1477	21.9007	24.1376	-0.309852	-2.71423	0.00664307	0.0296263	664	235	660	588	711	1109
TOPH_01793	37.2149	30.28	33.4618	-0.297512	-2.71446	0.00663847	0.0296263	927	334	881	878	923	1538
TOPH_01852	252.596	169.878	211.199	-0.572332	-2.7129	0.00666971	0.0296827	5252	2448	6703	4586	5964	8114
TOPH_07158	115.74	79.1125	97.5874	-0.548915	-2.71226	0.00668257	0.0296827	2556	1263	2598	2318	2658	3652
TOPH_03655	461.151	356.163	408.284	-0.372702	-2.71271	0.00667356	0.0296827	11762	3989	11235	10572	10907	17762
TOPH_04513	103.412	110.984	107.537	0.101946	2.71078	0.00671257	0.0296827	2551	959	2428	3223	3618	5360
TOPH_03816	4.92851	7.27701	6.08825	0.562194	2.71192	0.00668945	0.0296827	136	39	108	207	225	368
TOPH_07598	24.3344	38.0687	31.1258	0.645609	2.71041	0.00671995	0.0296827	612	195	622	965	1375	1864
TOPH_09749	3.04868	7.84819	5.44335	1.36417	2.71138	0.00670042	0.0296827	86	22	72	263	181	428
TOPH_09351	0.600759	1.95614	1.27947	1.70315	2.71116	0.00670476	0.0296827	14	3	18	42	83	90
TOPH_08460	3.58705	13.3993	8.54794	1.90129	2.71021	0.00672399	0.0296827	70	44	81	515	265	686
TOPH_07048	18.8955	16.6098	17.6191	-0.186012	-2.70897	0.00674914	0.0297366	443	196	446	476	531	819
TOPH_08528	3.99733	12.4871	8.28335	1.64333	2.7089	0.00675075	0.0297366	95	44	84	401	249	768
TOPH_02373	30.8232	7.41119	19.0692	-2.05624	-2.70499	0.00683063	0.0297995	1046	222	604	127	296	423
TOPH_04170	115.036	43.0292	79.02	-1.4187	-2.70676	0.00679428	0.0297995	2798	1266	2266	1054	1090	2860
TOPH_08753	17.8026	10.2383	14.0317	-0.798104	-2.70521	0.00682618	0.0297995	396	185	424	268	407	436
TOPH_01801	45.481	31.5142	38.4563	-0.529263	-2.7058	0.00681397	0.0297995	997	446	1150	948	907	1633
TOPH_01134	148.468	103.486	125.818	-0.520726	-2.70738	0.00678173	0.0297995	3382	1364	3826	2676	3278	5658
TOPH_02271	237.94	166.315	202.074	-0.516684	-2.70764	0.00677633	0.0297995	5016	2278	6315	4593	5775	7865
TOPH_02055	14.9934	10.6918	12.6056	-0.487822	-2.70499	0.00683063	0.0297995	390	126	348	283	344	553
TOPH_04694	43.273	32.0208	37.4324	-0.43446	-2.70528	0.00682471	0.0297995	1030	389	1082	861	982	1730
TOPH_08330	10.9331	27.3744	19.1772	1.32412	2.70609	0.00680803	0.0297995	261	102	266	870	584	1644
TOPH_04031	101.105	167.228	134.043	0.725961	2.7045	0.00684076	0.0298119	2642	767	2656	4459	5559	8543
TOPH_01970	33.6876	78.6865	56.1766	1.2239	2.70284	0.00687489	0.0299287	942	270	789	2618	1836	4298
TOPH_06919	1.51513	2.27407	1.95569	0.585837	2.70198	0.00689286	0.029975	39	14	34	60	82	108
TOPH_04720	1.28873	2.11943	1.76733	0.717729	2.7015	0.00690281	0.0299864	33	12	29	60	80	93
TOPH_03336	20.911	36.4725	28.7484	0.802547	2.69984	0.00693733	0.0301043	477	203	514	1112	941	2027
TOPH_04979	597.718	386.877	492.095	-0.627589	-2.69841	0.00696707	0.0302013	16348	4946	14067	11565	11371	19865
TOPH_01730	560.1	366.555	463.27	-0.611655	-2.6979	0.00697786	0.030216	12657	5394	13931	11157	10048	19561
TOPH_05206	135.347	169.671	152.248	0.326072	2.69745	0.00698722	0.0302246	3248	1161	3479	4809	5475	8426
TOPH_09326	1.89826	0.855049	1.332	-1.1506	-2.69638	0.00700967	0.0302257	47	17	45	16	36	42
TOPH_00555	114.116	72.7338	93.2916	-0.649807	-2.69691	0.00699859	0.0302257	2599	999	3060	1854	2709	3428
TOPH_05158	1071.34	709.97	890.428	-0.593583	-2.69646	0.00700813	0.0302257	26040	8902	28390	20619	20801	37580
TOPH_07379	1.28873	1.9557	1.67792	0.601736	2.69492	0.00704048	0.0303109	31	10	33	52	70	93
TOPH_05088	73.0919	136.134	104.624	0.897243	2.69474	0.00704426	0.0303109	1450	643	2168	3588	4868	6518
TOPH_05010	3.35553	1.32801	2.36331	-1.33728	-2.69127	0.00711796	0.0303341	81	40	67	34	58	52
TOPH_08356	423.113	250.134	336.484	-0.758341	-2.69374	0.00706555	0.0303341	10987	3573	10362	7646	6675	13563
TOPH_01854	21.7108	13.7236	17.5083	-0.661755	-2.69077	0.00712876	0.0303341	561	174	538	365	416	753
TOPH_08771	15.8023	10.8876	13.3698	-0.537443	-2.68937	0.0071586	0.0303341	403	162	336	320	379	489
TOPH_06877	622.255	446.543	534.459	-0.478709	-2.69314	0.00707822	0.0303341	14495	6222	14475	14410	13766	20183
TOPH_00310	75.0646	56.8304	66.1224	-0.401468	-2.68892	0.00716838	0.0303341	1761	789	1681	1690	1761	2799
TOPH_02590	69.6618	59.0942	64.1214	-0.237351	-2.6933	0.00707493	0.0303341	1679	640	1688	1623	2050	2816
TOPH_07413	86.0416	123.318	104.679	0.519276	2.68994	0.00714651	0.0303341	1970	756	2283	3391	4462	5592
TOPH_06750	59.7391	89.9253	74.8076	0.590051	2.69136	0.0071161	0.0303341	1514	507	1478	2409	3367	4018
TOPH_03538	110.767	182.897	146.899	0.723507	2.69024	0.00713998	0.0303341	2480	1049	2823	6028	4910	9134
TOPH_03080	8.58227	14.8489	11.7354	0.790924	2.68909	0.00716464	0.0303341	236	75	186	466	404	772
TOPH_08972	53.5989	124.854	89.1934	1.21996	2.68902	0.00716623	0.0303341	1562	397	1276	3908	3087	6979
TOPH_08333	4.32403	12.1653	8.28058	1.49232	2.69169	0.00710911	0.0303341	96	44	105	412	247	706
TOPH_02941	0.208983	0.645835	0.435878	1.62778	2.68952	0.0071554	0.0303341	6	1	5	16	17	38
TOPH_03644	3.73979	11.7747	7.75003	1.65466	2.69274	0.00708673	0.0303341	106	24	96	317	521	406
TOPH_06359	0.413095	1.37459	0.903407	1.73446	2.69182	0.0071064	0.0303341	10	1	13	45	52	51
TOPH_01623	55.7812	42.6418	49.2897	-0.387512	-2.68833	0.00718095	0.0303559	1239	572	1354	1149	1474	2071
TOPH_01180	197.44	1135.22	666.339	2.52349	2.68767	0.00719518	0.0303846	4911	1549	5356	24850	63750	28488
TOPH_02460	200.048	129.888	164.86	-0.623082	-2.68698	0.00721008	0.0304161	4363	1841	5345	3787	3709	6989
TOPH_08520	813.768	2285.92	1549.84	1.49008	2.68618	0.00722732	0.0304574	20445	6780	20869	75718	46091	136253
TOPH_02967	54.0817	80.8809	67.3518	0.580658	2.68501	0.00725269	0.0305014	1341	432	1422	2316	2449	4214
TOPH_01194	49.9537	89.0302	69.448	0.833702	2.68517	0.00724936	0.0305014	1263	398	1305	2794	2375	4705
TOPH_00491	6.1764	2.57369	4.30935	-1.26293	-2.68449	0.00726402	0.0305177	148	50	163	92	59	132
TOPH_03495	1.00233	0.121125	0.566254	-3.04879	-2.68361	0.00728325	0.0305289	13	13	29	3	7	3
TOPH_03281	59.8248	33.9305	46.8699	-0.818161	-2.68265	0.00730403	0.0305289	1352	595	1445	896	1367	1397
TOPH_05164	46.3071	42.3158	44.0618	-0.130037	-2.6831	0.00729436	0.0305289	1085	442	1132	1193	1408	2051
TOPH_01625	63.1988	93.776	78.7501	0.569323	2.68281	0.00730066	0.0305289	1457	687	1377	2660	2873	4879
TOPH_08967	3.33346	8.71602	6.01622	1.38665	2.68363	0.00728268	0.0305289	98	23	77	304	208	446
TOPH_02882	191.218	138.215	164.668	-0.468302	-2.68208	0.00731654	0.0305499	4829	1827	4289	3780	5055	6223
TOPH_04235	433.676	302.778	367.928	-0.518358	-2.68121	0.00733557	0.0305981	11372	3521	10846	8812	9389	15223
TOPH_05915	187.102	136.198	161.79	-0.458115	-2.68021	0.00735763	0.0306589	4380	1959	4137	3922	4733	6169
TOPH_04255	1.06233	0.482102	0.727981	-1.13982	-2.67661	0.00743711	0.0306681	28	9	24	13	12	28
TOPH_03181	29.3932	18.4821	23.7285	-0.669357	-2.67624	0.00744525	0.0306681	705	233	793	483	654	900
TOPH_06170	56.3923	36.4669	46.3861	-0.628912	-2.67819	0.00740219	0.0306681	1397	541	1288	937	1409	1633
TOPH_03141	68.7591	46.6611	57.4639	-0.559329	-2.67611	0.00744829	0.0306681	1650	570	1822	1206	1591	2383
TOPH_04666	51.9684	39.2833	45.3975	-0.403717	-2.6787	0.00739081	0.0306681	1371	461	1176	1069	1339	1918
TOPH_05651	54.2958	41.2134	47.8161	-0.397729	-2.6757	0.00745739	0.0306681	1291	557	1231	1088	1445	2008
TOPH_04252	71.1153	54.2685	62.7668	-0.390044	-2.67638	0.00744214	0.0306681	1679	725	1626	1457	1926	2575
TOPH_06712	89.3616	125.167	107.392	0.486123	2.67953	0.00737257	0.0306681	2203	884	1992	3490	3714	6791
TOPH_04856	13.5306	21.936	17.72	0.697077	2.67601	0.00745033	0.0306681	343	107	343	729	657	991
TOPH_06589	2.98503	4.97359	3.97977	0.736545	2.67931	0.00737738	0.0306681	78	21	73	129	186	231
TOPH_07986	34.8927	68.0091	51.527	0.962802	2.67903	0.00738362	0.0306681	825	356	786	2247	1657	3637
TOPH_04431	1.44913	4.00735	2.77491	1.46746	2.67739	0.00741977	0.0306681	35	16	31	153	91	191
TOPH_08452	0.693116	28.2526	14.4833	5.34914	2.67607	0.00744917	0.0306681	18	8	12	1380	76	1664
TOPH_02991	14.9591	10.0111	12.4693	-0.57943	-2.67488	0.00747566	0.0306944	365	158	325	272	296	548
TOPH_00545	63.4227	45.5082	54.3284	-0.478873	-2.67474	0.00747878	0.0306944	1396	589	1666	1183	1517	2361
TOPH_08659	7.14872	4.66516	5.81892	-0.61576	-2.67351	0.00750612	0.0307262	175	62	174	124	178	210
TOPH_01240	20.7556	34.205	27.5027	0.720709	2.67344	0.00750788	0.0307262	494	179	536	1162	958	1595
TOPH_04629	24.5766	40.5159	32.6589	0.7212	2.67338	0.00750909	0.0307262	581	250	560	1337	1089	2020
TOPH_04328	32.6926	25.3357	29.061	-0.367793	-2.67197	0.00754066	0.0308139	709	332	825	724	845	1212
TOPH_03736	1.94236	3.488	2.76208	0.844589	2.67161	0.0075488	0.0308139	52	16	44	102	134	142
TOPH_07314	0.191568	0.491198	0.365899	1.35845	2.67142	0.00755313	0.0308139	4	1	6	16	13	25
TOPH_06485	27.7589	60.4024	44.1221	1.12166	2.67047	0.00757445	0.0308701	824	258	517	2082	1741	2686
TOPH_06671	46.022	31.561	38.7758	-0.544181	-2.66971	0.00759172	0.0308991	986	463	1161	938	914	1646
TOPH_02851	95.8373	74.3323	85.0269	-0.366599	-2.66915	0.00760426	0.0308991	2219	935	2314	2184	2193	3860
TOPH_06082	20.0794	31.0226	25.572	0.627602	2.66931	0.00760074	0.0308991	498	174	495	820	1190	1365
TOPH_04699	30.407	35.8393	32.9433	0.237138	2.66794	0.00763178	0.0309395	765	252	729	998	1183	1759
TOPH_03684	117.707	160.29	138.999	0.445483	2.66771	0.00763691	0.0309395	2851	1026	2987	4920	5404	6996
TOPH_05576	94.484	174.204	134.3	0.882634	2.66825	0.00762467	0.0309395	2362	728	2570	5804	4869	8308
TOPH_07272	6.77453	8.26851	7.6424	0.287506	2.66649	0.00766489	0.0309915	170	66	153	234	265	410
TOPH_06571	1.28873	2.36503	1.87047	0.875911	2.66656	0.00766313	0.0309915	33	15	26	65	68	127
TOPH_01228	775.512	473.393	624.511	-0.712113	-2.66552	0.00768688	0.0310497	15716	8245	19129	14289	16525	20192
TOPH_06037	62.2372	41.4302	51.9488	-0.587094	-2.66488	0.0077015	0.0310766	1339	677	1446	1251	1405	1835
TOPH_08816	17.0384	30.3791	23.7891	0.834286	2.66428	0.00771527	0.0310766	350	172	444	964	809	1589
TOPH_08751	0.276736	1.18839	0.743185	2.10243	2.66424	0.00771635	0.0310766	8	2	6	38	23	73
TOPH_06886	58.1882	39.8786	48.8547	-0.545113	-2.66284	0.00774846	0.0311373	1314	509	1564	1132	1188	2119
TOPH_00751	65.6543	45.7185	55.5614	-0.522112	-2.66109	0.00778875	0.0311373	1448	598	1748	1198	1637	2196
TOPH_04512	116.804	88.4175	102.331	-0.401685	-2.66095	0.00779203	0.0311373	2881	1030	2880	2274	3056	4475
TOPH_01433	68.5721	55.1196	61.5107	-0.315057	-2.66182	0.00777195	0.0311373	1683	603	1680	1664	1686	2708
TOPH_08002	55.3915	47.0531	51.1985	-0.235376	-2.66236	0.0077594	0.0311373	1363	535	1279	1422	1488	2253
TOPH_03231	127.158	161.291	144.253	0.343046	2.66094	0.00779235	0.0311373	2983	1181	3157	4457	4940	8586
TOPH_02016	23.614	33.3124	28.4671	0.496418	2.66226	0.00776176	0.0311373	559	203	609	891	1222	1530
TOPH_05419	1.81118	3.32923	2.57092	0.878256	2.66212	0.00776492	0.0311373	36	13	55	100	97	169
TOPH_04930	115.335	79.7096	97.492	-0.533	-2.65977	0.00781943	0.0311614	2357	1128	3081	2274	2619	3867
TOPH_00068	49.8955	38.0445	44.0352	-0.391222	-2.65969	0.00782127	0.0311614	1113	513	1204	1134	1148	1912
TOPH_06391	87.6142	67.3802	77.5234	-0.378839	-2.65977	0.00781943	0.0311614	1883	870	2230	1978	2184	3223
TOPH_06389	878.996	675.274	776.848	-0.380384	-2.65786	0.00786386	0.0311791	21274	7847	21997	19309	20173	35671
TOPH_08593	89.2443	70.0405	79.5004	-0.349571	-2.65831	0.00785333	0.0311791	1984	835	2311	2057	2167	3495
TOPH_05847	152.998	206.241	179.772	0.43082	2.65883	0.00784115	0.0311791	3809	1447	3522	6552	6666	9050
TOPH_04410	12.9788	43.4208	28.1673	1.74222	2.65834	0.00785271	0.0311791	426	78	302	1190	1083	2699
TOPH_03290	14.5274	140.926	77.7318	3.27809	2.65807	0.00785896	0.0311791	383	119	359	4938	1217	10360
TOPH_01590	112.816	130.832	122.903	0.21374	2.65728	0.0078774	0.0312026	2646	1147	2685	3809	4228	6346
TOPH_06718	699.869	494.313	597.086	-0.501658	-2.65602	0.00790685	0.0312285	15059	6797	18020	14792	17049	21614
TOPH_09443	5.79497	16.1168	10.9241	1.47569	2.65618	0.0079032	0.0312285	164	35	154	570	412	771
TOPH_07783	1.86946	9.33722	5.62088	2.32037	2.65617	0.00790347	0.0312285	47	17	44	168	527	293
TOPH_08019	119.376	49.5317	84.395	-1.26908	-2.65303	0.00797734	0.0312602	3157	1000	2886	1728	1081	2681
TOPH_05948	19.6569	11.1328	15.4327	-0.820222	-2.65293	0.00797958	0.0312602	469	213	417	383	316	508
TOPH_05497	261.158	168.833	214.863	-0.629327	-2.65388	0.00795731	0.0312602	6877	2274	6121	5439	4716	8372
TOPH_02306	122.07	79.3604	100.73	-0.621212	-2.65363	0.0079631	0.0312602	2726	1232	2936	2148	3028	3426
TOPH_08524	5.15491	3.38381	4.29378	-0.607298	-2.65361	0.00796362	0.0312602	113	56	127	111	112	149
TOPH_04551	62.51	50.6016	56.5836	-0.304903	-2.65451	0.00794239	0.0312602	1477	615	1478	1443	1778	2300
TOPH_06754	12.0283	17.824	14.8688	0.567389	2.65524	0.00792524	0.0312602	295	95	309	536	518	915
TOPH_07568	64.2797	107.344	85.8293	0.739807	2.65311	0.00797536	0.0312602	1594	563	1592	2772	4269	4599
TOPH_07885	7.37616	16.1582	11.7974	1.13132	2.65276	0.00798371	0.0312602	166	70	187	498	371	956
TOPH_04125	47.2469	34.6938	41.0379	-0.445543	-2.65151	0.00801339	0.0312817	1160	491	1020	937	1208	1670
TOPH_06449	79.3256	62.7414	70.7884	-0.338369	-2.65137	0.0080166	0.0312817	1830	725	2021	1665	2059	3242
TOPH_03019	149.242	183.654	166.495	0.299333	2.65059	0.00803513	0.0312817	3577	1356	3693	5117	6490	8449
TOPH_00702	182.216	250.788	216.859	0.460819	2.65104	0.0080244	0.0312817	4028	1936	4200	7268	8549	11520
TOPH_02656	17.9389	25.8728	21.8896	0.528345	2.6508	0.00803007	0.0312817	430	150	463	679	949	1209
TOPH_02483	0.40055	0.909627	0.67222	1.18329	2.65157	0.0080118	0.0312817	10	2	11	27	24	49
TOPH_07123	1.11569	11.0278	6.07286	3.30514	2.64891	0.00807529	0.0314082	37	7	24	418	105	742
TOPH_04072	952.382	578.242	765.224	-0.719867	-2.64855	0.00808374	0.0314112	21615	8661	24883	18271	15290	30557
TOPH_02076	2.92766	7.3144	5.09553	1.32099	2.64713	0.0081177	0.0315131	78	17	79	257	202	333
TOPH_00524	45.5203	34.5202	40.0089	-0.399068	-2.64676	0.00812673	0.0315183	1085	450	1061	922	1256	1603
TOPH_00663	21.6661	13.4225	17.5098	-0.690787	-2.64445	0.0081825	0.031551	437	219	573	341	441	716
TOPH_01904	86.602	54.9462	70.6829	-0.656381	-2.64567	0.00815294	0.031551	2086	801	2106	1681	1455	2990
TOPH_06803	99.5795	68.0923	83.9643	-0.548357	-2.64399	0.00819341	0.031551	2210	1087	2225	2081	2090	3290
TOPH_09229	579.992	405.838	492.673	-0.515127	-2.64476	0.00817494	0.031551	15819	4875	13496	11873	12418	20549
TOPH_04359	78.4215	62.2391	70.4431	-0.333426	-2.64428	0.00818643	0.031551	1846	812	1781	1706	2004	3183
TOPH_04536	46.826	55.5337	51.1477	0.246053	2.64385	0.00819691	0.031551	1161	420	1117	1553	1737	2853
TOPH_01661	177.877	266.008	221.988	0.580589	2.64593	0.00814662	0.031551	4186	1674	4356	7643	7373	14840
TOPH_09124	51.9043	84.6571	68.2797	0.705776	2.64507	0.00816744	0.031551	1194	440	1410	2319	3211	3635
TOPH_02884	519.51	344.123	431.782	-0.594226	-2.6435	0.00820542	0.031554	11353	5115	13027	10403	9562	18293
TOPH_05873	436.714	277.785	357.064	-0.652723	-2.64222	0.00823647	0.0316256	11811	3574	10508	8395	7924	14466
TOPH_01512	7.69753	5.03023	6.19386	-0.613771	-2.64209	0.00823951	0.0316256	210	59	173	143	168	242
TOPH_02205	34.0755	22.5497	28.1225	-0.595626	-2.64154	0.00825295	0.0316475	928	283	785	659	665	1176
TOPH_07232	2.94318	1.78287	2.29694	-0.723173	-2.64077	0.00827173	0.0316773	64	24	81	52	63	81
TOPH_03244	133.315	97.885	115.453	-0.445683	-2.64059	0.00827623	0.0316773	2880	1217	3608	2774	3215	4781
TOPH_06856	3.0882	5.79575	4.46871	0.908228	2.63891	0.0083174	0.0318051	70	25	84	201	156	275
TOPH_02238	71.9558	56.8917	64.6422	-0.338892	-2.63714	0.00836092	0.0319118	1663	749	1661	1667	1918	2627
TOPH_03232	1.54396	4.00598	2.78664	1.37552	2.63744	0.00835355	0.0319118	40	12	38	135	86	226
TOPH_03685	604.305	286.426	445.369	-1.07711	-2.63614	0.00838539	0.0319403	13526	6278	13995	7527	12236	10786
TOPH_07546	24.9127	14.1584	19.3949	-0.815222	-2.63399	0.00843869	0.0319403	697	201	572	348	451	796
TOPH_04844	29.1718	21.5186	25.3675	-0.43899	-2.63567	0.00839714	0.0319403	699	294	668	612	780	949
TOPH_08305	178.123	203.469	190.832	0.191939	2.6344	0.00842871	0.0319403	4297	1659	4288	5506	6717	10295
TOPH_06392	65.3071	80.1881	73.1349	0.296149	2.63513	0.00841057	0.0319403	1520	656	1547	2445	2503	3833
TOPH_08918	5.59803	8.79649	7.25215	0.652007	2.63622	0.00838345	0.0319403	130	54	137	210	324	439
TOPH_09048	5.93	9.41617	7.74529	0.667109	2.63485	0.00841743	0.0319403	137	57	146	311	257	465
TOPH_04659	0.76627	1.35534	1.08728	0.822733	2.63416	0.00843456	0.0319403	20	5	19	32	47	70
TOPH_00670	0.714025	1.29167	1.04557	0.855191	2.63425	0.00843236	0.0319403	20	7	14	41	37	64
TOPH_09082	838.441	1510.47	1174.47	0.84922	2.63165	0.00849719	0.0321319	19483	7219	22482	40505	60559	61397
TOPH_08425	624.299	310.115	467.129	-1.00943	-2.62973	0.00854521	0.0322764	17704	5274	13807	10251	7703	16360
TOPH_03690	275.148	175.605	225.376	-0.647873	-2.62918	0.00855908	0.0322764	5990	2752	6818	4664	6749	7652
TOPH_03739	115.76	89.9185	102.722	-0.364446	-2.62934	0.00855516	0.0322764	2885	1077	2701	2476	3245	4089
TOPH_06294	10.7278	8.25031	9.28755	-0.378832	-2.62863	0.00857305	0.0322993	276	90	250	221	270	416
TOPH_05284	110.246	75.4241	92.7188	-0.54763	-2.62692	0.00861628	0.0324189	2315	1008	3048	2063	2509	3761
TOPH_07968	36.5171	59.4562	47.9539	0.703256	2.62674	0.00862067	0.0324189	907	292	961	1641	2240	2556
TOPH_05958	621.211	892.872	757.331	0.523369	2.62569	0.00864743	0.0324897	14488	6626	13391	26464	30563	39809
TOPH_00626	107.827	68.2876	87.8799	-0.659027	-2.62406	0.00868889	0.0326063	2712	882	2785	1702	2529	3304
TOPH_07076	8.54856	15.3184	11.9823	0.841514	2.62384	0.00869442	0.0326063	241	78	174	430	582	642
TOPH_00269	106.395	78.9648	92.8316	-0.430151	-2.62236	0.00873221	0.0326581	2367	1135	2446	2321	2449	3930
TOPH_07642	6.49588	5.15758	5.78898	-0.332831	-2.62258	0.00872663	0.0326581	148	73	152	155	169	243
TOPH_07884	1.40847	3.80601	2.65067	1.43415	2.62297	0.00871682	0.0326581	34	15	31	146	86	181
TOPH_07073	28.5013	40.2813	34.3583	0.49908	2.62204	0.00874054	0.0326594	782	241	635	1197	1296	1918
TOPH_00045	0.626949	0.272888	0.43	-1.20004	-2.62108	0.0087652	0.0327216	16	7	13	9	11	10
TOPH_05271	103.987	61.115	82.5495	-0.766809	-2.62044	0.00878164	0.0327531	2444	1047	2383	1619	2453	2518
TOPH_05006	97.0278	62.1299	79.597	-0.643109	-2.61974	0.00879966	0.0327904	2239	998	2218	1614	2402	2749
TOPH_06720	26.0959	19.2743	22.4434	-0.437143	-2.61777	0.00885063	0.0329203	675	220	615	527	678	910
TOPH_08831	0.139322	0.554872	0.371371	1.99373	2.6179	0.00884718	0.0329203	2	1	5	22	15	24
TOPH_06631	75.5052	63.6501	69.5482	-0.246414	-2.61707	0.00886884	0.0329281	1903	736	1683	1821	2077	3100
TOPH_07797	70.5336	94.5552	82.6967	0.422846	2.61716	0.00886656	0.0329281	1654	675	1709	2684	3446	4116
TOPH_05725	160.905	99.8279	130.38	-0.688689	-2.61586	0.00890028	0.0329991	3526	1691	3766	3042	2703	5369
TOPH_00075	305.84	203.003	254.286	-0.591278	-2.61543	0.00891144	0.0329991	6547	2744	8472	5606	6233	10808
TOPH_07531	11.1238	15.8495	13.4032	0.51079	2.6154	0.00891219	0.0329991	296	88	259	442	489	822
TOPH_00469	720.85	436.995	578.763	-0.72208	-2.61154	0.0090135	0.033006	19312	5902	17539	12775	12040	24124
TOPH_00463	536.556	358.366	447.279	-0.582297	-2.61325	0.00896849	0.033006	14379	4549	12647	10886	10210	18587
TOPH_03768	25.6611	17.7149	21.6546	-0.534624	-2.61484	0.00892703	0.033006	626	254	583	446	664	837
TOPH_01817	283.062	203.306	242.908	-0.477466	-2.61181	0.00900635	0.033006	7199	2374	7103	5898	6038	10646
TOPH_07356	49.8889	35.9913	42.8864	-0.471069	-2.61432	0.00894043	0.033006	1112	479	1264	961	1322	1653
TOPH_01758	123.562	99.3149	111.246	-0.315147	-2.61336	0.00896566	0.033006	3175	1122	2844	2896	3391	4536
TOPH_02616	66.3808	54.8654	60.7235	-0.27487	-2.61296	0.00897611	0.033006	1633	667	1487	1635	1737	2649
TOPH_00173	82.7716	91.6977	87.3364	0.14775	2.6131	0.00897244	0.033006	2004	746	2010	2603	3107	4355
TOPH_06834	48.0926	60.3514	54.3127	0.327573	2.61138	0.00901771	0.033006	1110	435	1230	1787	2054	2728
TOPH_02389	91.4606	125.412	108.432	0.455448	2.61253	0.00898743	0.033006	2218	797	2317	3484	4575	5574
TOPH_07205	10.9684	84.8364	47.9096	2.95133	2.61278	0.00898078	0.033006	260	91	297	3338	810	5500
TOPH_08372	2.92201	30.6354	16.7848	3.39017	2.61133	0.009019	0.033006	87	23	64	1312	236	1889
TOPH_07109	0.199625	3.09392	1.6501	3.95407	2.61183	0.00900589	0.033006	4	1	7	114	23	223
TOPH_01865	48.7555	63.5227	56.1291	0.381707	2.6108	0.00903298	0.0330276	1130	434	1258	1857	1899	3278
TOPH_04793	66.5637	39.9135	53.1386	-0.737861	-2.60828	0.00909982	0.0330863	1909	567	1429	1290	1219	1821
TOPH_01676	30.7031	22.3222	25.9482	-0.459901	-2.60776	0.00911378	0.0330863	767	245	751	617	728	1109
TOPH_05541	36.1018	43.1527	40.1276	0.25738	2.6093	0.00907269	0.0330863	833	385	855	1232	1399	2113
TOPH_06565	16.3032	20.4836	18.5056	0.329317	2.60957	0.00906559	0.0330863	395	150	392	559	732	955
TOPH_06517	43.9127	56.7591	50.5973	0.370213	2.60897	0.00908164	0.0330863	978	439	1085	1756	1797	2636
TOPH_03597	14.207	20.6338	17.4403	0.53841	2.60919	0.00907576	0.0330863	329	121	374	557	763	932
TOPH_03916	2.544	4.02821	3.3344	0.663044	2.60804	0.00910623	0.0330863	60	26	60	114	114	216
TOPH_07065	0.870762	1.85564	1.38554	1.09157	2.6079	0.00910995	0.0330863	14	8	28	52	56	96
TOPH_03842	60.3465	29.6609	44.9847	-1.02471	-2.60695	0.00913537	0.0331058	1419	633	1320	860	716	1796
TOPH_03868	30.7078	42.4543	36.6403	0.467305	2.60713	0.00913056	0.0331058	788	284	696	1294	1219	2178
TOPH_00633	146.663	93.3379	120.074	-0.651972	-2.60602	0.00916015	0.0331613	2947	1597	3566	2896	2951	4308
TOPH_06133	5.26016	18.8009	12.0525	1.83762	2.60577	0.0091669	0.0331613	136	48	120	385	984	625
TOPH_08571	315.145	277.29	296.323	-0.184621	-2.60272	0.00924882	0.0333985	7335	3066	7592	7887	9442	13019
TOPH_04156	26.9588	29.9904	28.6823	0.153745	2.60291	0.00924373	0.0333985	677	251	620	858	979	1460
TOPH_01395	25.3959	38.3795	32.06	0.595737	2.60211	0.00926515	0.0334034	627	263	545	1143	1372	1624
TOPH_09367	5.62276	15.1889	10.409	1.43367	2.60206	0.00926652	0.0334034	149	43	142	560	315	796
TOPH_06697	7.24534	25.8162	16.5769	1.83315	2.60126	0.00928828	0.0334524	164	82	152	576	1316	830
TOPH_04062	158.781	96.5056	127.675	-0.71835	-2.60087	0.00929885	0.0334609	3501	1677	3673	3241	2661	4615
TOPH_02984	56.3466	39.4891	47.9087	-0.512872	-2.59862	0.00935995	0.0335576	1394	557	1254	1075	1474	1746
TOPH_02585	68.1918	48.6164	58.3468	-0.488154	-2.59837	0.00936676	0.0335576	1782	669	1433	1337	1515	2558
TOPH_08557	55.4603	39.5535	47.5718	-0.487651	-2.59881	0.00935462	0.0335576	1286	582	1251	1221	1153	1980
TOPH_09384	3.37856	2.49238	2.87142	-0.438885	-2.59904	0.0093484	0.0335576	86	34	74	77	80	117
TOPH_09457	0.261229	0.709509	0.520912	1.44151	2.59878	0.00935545	0.0335576	4	4	7	25	19	34
TOPH_07579	39.3866	58.6637	49.0711	0.574763	2.59797	0.00937772	0.0335675	977	356	946	1536	2260	2588
TOPH_05977	1018.06	662.51	840.082	-0.619812	-2.59686	0.00940802	0.0336171	26506	8234	25795	19587	18972	35133
TOPH_01771	27.0356	34.0661	30.8104	0.333476	2.59692	0.00940629	0.0336171	608	280	662	953	1086	1712
TOPH_05359	36.5999	29.5647	32.9761	-0.307964	-2.59641	0.00942037	0.0336178	894	353	851	776	1033	1448
TOPH_00435	29.0759	37.1333	33.3269	0.352889	2.59625	0.00942467	0.0336178	719	287	656	1085	1292	1666
TOPH_01960	28.0379	47.612	37.8309	0.763948	2.59554	0.00944437	0.0336587	697	232	720	1351	1845	1910
TOPH_05312	0.625006	27.1118	13.8732	5.43891	2.59417	0.00948189	0.033763	15	5	17	1228	41	1808
TOPH_07285	141.965	487.953	315.001	1.78121	2.59382	0.00949175	0.0337687	2829	1516	3532	10080	24894	17004
TOPH_06005	348.656	296.892	322.68	-0.231866	-2.59258	0.00952587	0.0338605	8059	3296	8650	8588	10138	13653
TOPH_06929	79.0197	52.4891	65.7526	-0.590194	-2.59186	0.00954588	0.0338728	1600	809	2042	1530	1568	2721
TOPH_04412	1.98105	10.3235	6.15914	2.38159	2.59211	0.009539	0.0338728	54	14	51	215	583	274
TOPH_05220	683.623	447.265	565.236	-0.612072	-2.59104	0.00956866	0.0339242	17862	5466	17409	13580	12968	22875
TOPH_02059	165.592	123.75	144.407	-0.420201	-2.59036	0.00958744	0.0339613	3794	1436	4443	3483	3897	6329
TOPH_03318	67.4083	45.3143	56.2957	-0.572961	-2.58931	0.00961695	0.0339775	1592	630	1655	1194	1753	1977
TOPH_08649	20.9156	16.2449	18.4578	-0.364587	-2.58954	0.00961051	0.0339775	489	200	511	412	566	815
TOPH_08574	2.49228	6.43933	4.49141	1.36945	2.58989	0.0096007	0.0339775	50	21	74	181	276	224
TOPH_00188	19.4695	33.8954	26.6186	0.799876	2.5889	0.00962817	0.0339877	448	144	567	1026	1081	1595
TOPH_05957	17.1213	11.4212	14.1641	-0.584082	-2.58631	0.00970084	0.0342148	363	155	470	324	341	603
TOPH_03817	27.9391	35.9359	31.9425	0.363142	2.58572	0.0097177	0.0342446	720	248	645	1051	1079	1843
TOPH_04701	17.2759	14.9997	15.9671	-0.203825	-2.58445	0.00975339	0.0343113	413	161	418	412	516	721
TOPH_08085	0.76627	1.4554	1.15226	0.925493	2.58472	0.00974595	0.0343113	16	6	22	40	57	63
TOPH_02101	212.618	177.992	195.534	-0.256457	-2.58386	0.00977027	0.0343411	4946	2168	4912	4921	5919	8786
TOPH_06954	88.7355	70.6204	79.3605	-0.329427	-2.58349	0.00978051	0.0343476	2311	781	2057	2037	2196	3566
TOPH_08430	35.9134	23.1797	29.4476	-0.631661	-2.57896	0.00990982	0.0344264	850	322	909	571	899	1073
TOPH_05512	1.51513	1.02788	1.20582	-0.559768	-2.58065	0.00986143	0.0344264	36	15	36	28	34	51
TOPH_07602	756.674	532.721	644.559	-0.506291	-2.57873	0.00991646	0.0344264	18320	6849	18702	16496	14761	27718
TOPH_03721	16.7433	11.9488	14.2708	-0.486721	-2.57869	0.00991751	0.0344264	413	164	381	291	422	611
TOPH_01671	80.9381	59.7857	70.3044	-0.437018	-2.57879	0.00991463	0.0344264	1904	783	1936	1532	2208	2831
TOPH_00493	57.7292	43.657	50.8275	-0.403088	-2.5777	0.00994614	0.0344264	1301	620	1322	1210	1395	2228
TOPH_05242	125.342	99.5573	112.553	-0.332271	-2.57771	0.0099458	0.0344264	3095	1268	2735	2910	3326	4639
TOPH_02014	92.2805	80.0254	85.887	-0.205568	-2.58122	0.00984508	0.0344264	2197	857	2252	2372	2456	3984
TOPH_02118	22.8836	26.6248	24.8745	0.218454	2.57891	0.00991137	0.0344264	568	219	527	722	877	1328
TOPH_04198	9.62586	13.2498	11.4317	0.46098	2.57774	0.0099448	0.0344264	243	80	233	389	384	693
TOPH_03508	85.791	135.58	110.858	0.66025	2.5801	0.00987706	0.0344264	1912	924	1930	4206	3749	7052
TOPH_03914	6.02353	10.4674	8.27946	0.79722	2.58178	0.00982919	0.0344264	131	55	161	324	272	569
TOPH_02022	12.1741	22.4694	17.2876	0.884148	2.57826	0.00992986	0.0344264	345	88	292	745	688	993
TOPH_02068	75.4671	168.643	122.069	1.16005	2.58138	0.00984053	0.0344264	1770	639	2031	4140	7483	6432
TOPH_07587	3.20358	7.96748	5.61803	1.31444	2.58237	0.00981255	0.0344264	75	29	81	207	365	270
TOPH_05967	2.05088	7.36637	4.72249	1.84471	2.57934	0.00989888	0.0344264	50	16	55	171	378	223
TOPH_08521	18.8357	322.005	170.426	4.09554	2.58208	0.00982054	0.0344264	566	155	395	12677	1500	23210
TOPH_03987	66.1466	44.8379	55.5765	-0.56095	-2.57711	0.00996312	0.0344348	1493	729	1443	1298	1345	2330
TOPH_08442	18.4695	13.8171	15.9519	-0.418691	-2.57703	0.00996541	0.0344348	430	164	471	369	427	738
TOPH_03665	99.0802	120.45	109.761	0.281769	2.57668	0.00997552	0.0344406	2508	876	2360	3496	4126	5508
TOPH_00004	2.02017	1.05517	1.5687	-0.937004	-2.57537	0.0100133	0.0344663	48	27	41	36	34	46
TOPH_06732	69.8856	48.7989	59.3413	-0.518146	-2.57351	0.0100673	0.0344663	1531	690	1752	1415	1775	2082
TOPH_08691	138.658	100.375	119.635	-0.466129	-2.57469	0.0100329	0.0344663	3098	1474	3164	3122	3085	4753
TOPH_04471	64.5291	78.9044	71.9397	0.290156	2.57357	0.0100655	0.0344663	1634	631	1425	2191	2590	3923
TOPH_08798	33.4373	41.5063	37.2296	0.311872	2.57537	0.0100133	0.0344663	863	279	778	1179	1352	2032
TOPH_02986	26.4909	34.8128	30.674	0.394119	2.57601	0.00999486	0.0344663	618	228	688	1082	1104	1610
TOPH_08075	2.22915	3.09273	2.70468	0.472387	2.57427	0.0100452	0.0344663	58	15	55	90	93	157
TOPH_02325	74.303	106.24	90.3289	0.515837	2.5738	0.0100587	0.0344663	1892	677	1727	2877	4007	4652
TOPH_07813	6.74773	13.9795	10.3953	1.05084	2.57519	0.0100185	0.0344663	175	59	158	367	602	523
TOPH_08856	2.37502	5.07343	3.77192	1.09502	2.57457	0.0100365	0.0344663	50	23	63	138	215	189
TOPH_06782	84.3133	55.6555	69.8611	-0.599236	-2.57293	0.0100842	0.0344932	2230	757	1905	1348	2031	2801
TOPH_07671	152.476	113.295	132.852	-0.428497	-2.57246	0.0100977	0.0344932	3315	1516	3817	2931	3834	5832
TOPH_03960	54.0188	213.484	133.777	1.98259	2.57237	0.0101004	0.0344932	1260	510	1330	5144	11279	5615
TOPH_04145	449.219	317.188	382.999	-0.502082	-2.57154	0.0101247	0.0345091	11440	3884	10990	9379	9020	16908
TOPH_03753	52.1906	38.7173	45.2036	-0.430811	-2.57135	0.0101304	0.0345091	1193	447	1400	1052	1293	1931
TOPH_08392	70.7678	107.894	89.3258	0.608448	2.57145	0.0101273	0.0345091	1818	598	1739	2992	4083	4585
TOPH_03552	19.8684	28.6828	24.465	0.529712	2.57091	0.010143	0.0345233	483	206	437	910	951	1235
TOPH_01313	67.0553	54.901	60.683	-0.288519	-2.57062	0.0101515	0.0345235	1651	604	1617	1572	1661	2850
TOPH_05641	104.089	82.4723	93.3807	-0.335839	-2.56977	0.0101766	0.0345798	2334	1076	2464	2336	2572	4224
TOPH_01428	25.2178	54.5136	39.896	1.11217	2.56887	0.0102031	0.0346413	616	231	610	1189	2426	2322
TOPH_02949	16.1535	24.2385	20.2934	0.585457	2.5679	0.0102316	0.0347093	401	159	362	775	667	1227
TOPH_03175	60.5119	47.001	53.5737	-0.364527	-2.56646	0.0102744	0.0348253	1354	547	1595	1297	1617	2247
TOPH_05696	1.04491	0.582161	0.785337	-0.843894	-2.56521	0.0103114	0.0348748	23	12	25	21	17	26
TOPH_02568	78.2526	61.1615	69.4108	-0.355516	-2.56542	0.0103052	0.0348748	1999	690	1852	1602	2045	3142
TOPH_08468	0.415947	13.0296	6.72432	4.96925	2.5651	0.0103146	0.0348748	12	2	12	617	34	802
TOPH_00290	16.975	9.797	13.4508	-0.793001	-2.5641	0.0103445	0.0348828	358	201	374	298	280	505
TOPH_08254	3.67462	2.71069	3.15096	-0.438935	-2.56388	0.0103511	0.0348828	86	41	84	85	89	124
TOPH_04937	50.9547	58.3642	54.9304	0.195868	2.56398	0.010348	0.0348828	1220	486	1218	1636	2018	2746
TOPH_07452	1.04697	6.93066	4.00529	2.72677	2.56436	0.0103366	0.0348828	35	10	15	127	399	202
TOPH_06151	15.8973	12.1847	13.9977	-0.383709	-2.56292	0.0103797	0.0349503	401	163	346	323	401	620
TOPH_06379	527.946	344.915	436.241	-0.614149	-2.56247	0.0103929	0.0349662	13037	4263	14091	10611	9885	17577
TOPH_07591	1.99201	8.88724	5.46545	2.15751	2.56196	0.0104084	0.0349897	50	21	41	363	129	488
TOPH_04824	24.2255	18.8407	21.3016	-0.362672	-2.56	0.0104672	0.0351295	626	211	558	513	651	907
TOPH_04300	150.612	127.601	139.045	-0.23919	-2.56012	0.0104636	0.0351295	3549	1431	3656	3926	4042	5953
TOPH_05486	33.3007	22.5291	27.6999	-0.563764	-2.55826	0.0105197	0.035206	919	270	767	638	699	1158
TOPH_01516	81.7752	63.4525	72.5937	-0.365985	-2.55847	0.0105135	0.035206	1971	806	1880	1678	2293	2993
TOPH_07808	142.138	203.839	173.233	0.520134	2.55892	0.0104999	0.035206	2978	1498	3464	6334	6474	9346
TOPH_07032	4.55246	15.8618	10.2176	1.80084	2.5581	0.0105245	0.035206	114	35	122	384	803	468
TOPH_04877	152.916	105.036	128.85	-0.541847	-2.55641	0.0105759	0.035349	3414	1369	4098	2729	3873	4922
TOPH_06059	64.48	42.7702	53.5993	-0.592247	-2.55603	0.0105874	0.0353585	1504	637	1523	1077	1662	1937
TOPH_04754	94.0258	53.8326	73.954	-0.804576	-2.55359	0.0106619	0.0354337	2194	999	2042	1540	2105	2109
TOPH_06435	910.06	594.094	751.916	-0.61527	-2.55387	0.0106532	0.0354337	23770	7614	22341	18667	16396	30551
TOPH_05983	75.5962	61.6123	68.9924	-0.295096	-2.55366	0.0106597	0.0354337	1767	794	1739	1750	2038	2983
TOPH_05036	135.263	201.314	168.35	0.573679	2.55491	0.0106214	0.0354337	2827	1253	3716	5544	7219	9207
TOPH_06648	120.318	221.812	171.083	0.882489	2.55423	0.0106423	0.0354337	2734	1052	3243	7611	5547	11173
TOPH_06521	5.74344	11.2786	8.58051	0.973601	2.55464	0.0106299	0.0354337	129	61	134	259	474	500
TOPH_08210	4.88271	8.04598	6.57481	0.720586	2.55312	0.0106763	0.0354527	120	56	103	202	280	406
TOPH_00042	51.3153	62.2933	56.7384	0.279689	2.55257	0.0106931	0.035453	1186	448	1327	1814	2033	2989
TOPH_08395	130.769	212.769	171.82	0.702266	2.55255	0.0106937	0.035453	2993	1202	3357	5515	8502	9018
TOPH_10099	15.1117	90.833	52.9766	2.58755	2.55216	0.0107057	0.035464	401	118	385	3223	999	6289
TOPH_03385	58.687	65.845	62.4108	0.166034	2.55186	0.0107151	0.0354664	1392	538	1442	1833	2243	3159
TOPH_02911	64.6288	50.6742	57.7356	-0.350926	-2.55111	0.0107382	0.0354853	1428	667	1563	1375	1746	2455
TOPH_03427	18.2162	35.6183	26.9306	0.967393	2.55137	0.01073	0.0354853	553	154	361	948	1374	1542
TOPH_02351	0.226276	0.792266	0.531554	1.8079	2.54936	0.0107921	0.0356347	6	2	5	30	17	40
TOPH_09004	71.8886	55.3636	63.6096	-0.376826	-2.54877	0.0108104	0.0356374	1558	705	1835	1563	1927	2559
TOPH_09591	76.1834	67.3246	71.6611	-0.178343	-2.54896	0.0108045	0.0356374	1905	732	1735	1949	2186	3264
TOPH_05267	347.787	202.952	275.327	-0.777068	-2.5482	0.0108281	0.0356447	7992	3289	8669	5135	8340	8472
TOPH_05362	24.6972	15.7208	20.175	-0.651672	-2.54814	0.01083	0.0356447	593	246	565	372	608	754
TOPH_04317	1.74609	0.844378	1.28475	-1.04816	-2.54733	0.0108551	0.0356511	47	21	32	24	22	47
TOPH_07261	176.67	116.204	146.549	-0.6044	-2.54736	0.010854	0.0356511	3903	1999	3756	3421	3851	5411
TOPH_00019	129.632	175.712	152.667	0.438793	2.54723	0.0108581	0.0356511	3173	1129	3264	4867	6430	7801
TOPH_05246	5.6099	10.6773	8.14468	0.928502	2.54655	0.0108794	0.0356921	153	44	132	349	266	568
TOPH_00552	18.1152	12.8055	15.2951	-0.500434	-2.54467	0.0109382	0.0358563	461	160	426	315	426	686
TOPH_00444	56.6769	66.027	61.3208	0.220295	2.54407	0.010957	0.0358891	1391	493	1386	1886	2253	3094
TOPH_06161	0.918085	3.48728	2.20309	1.9254	2.54337	0.0109789	0.0359322	20	5	30	132	67	185
TOPH_07250	83.9327	110.879	97.2816	0.401683	2.54241	0.0110089	0.0360017	2149	701	2072	3270	3350	5630
TOPH_02200	5.18974	6.75853	6.02618	0.381046	2.54194	0.011024	0.036022	123	47	128	186	205	352
TOPH_07659	43.2776	34.9424	38.8548	-0.308644	-2.54155	0.0110363	0.0360335	1048	381	1070	956	1233	1643
TOPH_06285	94.7962	71.7024	82.9913	-0.402808	-2.54108	0.0110511	0.0360531	2229	827	2466	2007	2179	3796
TOPH_05130	84.0272	50.3017	67.178	-0.740249	-2.53891	0.0111197	0.0361782	1964	866	1889	1453	1955	1966
TOPH_06144	13.438	8.42613	10.7133	-0.673372	-2.53731	0.0111708	0.0361782	322	101	359	258	259	408
TOPH_08651	143.116	96.5089	119.735	-0.568452	-2.5371	0.0111775	0.0361782	3153	1323	3777	2582	3646	4269
TOPH_09337	3.95326	2.96538	3.4055	-0.414824	-2.53736	0.0111691	0.0361782	94	46	87	83	91	152
TOPH_06470	120.923	91.3411	105.979	-0.404755	-2.53787	0.0111528	0.0361782	2831	1104	3053	2815	2635	4620
TOPH_08370	232.573	188.347	210.004	-0.304291	-2.53787	0.0111529	0.0361782	5960	1983	5673	5445	6220	8974
TOPH_01998	90.651	107.392	99.3933	0.24449	2.53849	0.0111333	0.0361782	2162	897	2114	2975	3731	5066
TOPH_00820	40.3952	54.6679	47.4527	0.436512	2.53743	0.0111668	0.0361782	1018	339	1002	1557	1624	2903
TOPH_01955	0.853347	1.4554	1.19133	0.770214	2.53709	0.011178	0.0361782	19	8	22	42	40	78
TOPH_07110	0.0344365	0.490278	0.266702	3.83159	2.53849	0.0111332	0.0361782	1	0	1	14	7	36
TOPH_03899	12.9063	16.0955	14.5906	0.318577	2.53609	0.0112098	0.0362526	307	110	326	499	526	736
TOPH_095959	16.44	18.5018	17.6494	0.170457	2.53528	0.0112358	0.0363078	416	148	380	525	611	898
TOPH_09532	0.818516	0.400236	0.571171	-1.03216	-2.53209	0.0113386	0.0363225	18	6	23	9	16	19
TOPH_03277	36.7448	23.0561	29.9762	-0.672392	-2.52991	0.0114092	0.0363225	846	417	761	730	690	1099
TOPH_09665	2.8561	1.80106	2.24264	-0.665199	-2.53462	0.0112569	0.0363225	71	19	74	57	58	83
TOPH_07420	69.7605	44.6388	57.2826	-0.644111	-2.53092	0.0113764	0.0363225	1429	787	1614	1270	1569	2022
TOPH_01105	112.716	72.9635	92.8421	-0.627449	-2.531	0.0113737	0.0363225	2220	1148	2981	2047	2590	3314
TOPH_07596	19.0572	13.0799	16.1131	-0.542984	-2.53108	0.0113712	0.0363225	425	211	435	373	384	696
TOPH_00864	60.0753	41.7414	50.7977	-0.525295	-2.53356	0.0112911	0.0363225	1426	546	1502	1050	1587	1943
TOPH_09113	14.7524	10.3798	12.4208	-0.507169	-2.53004	0.0114049	0.0363225	404	127	322	281	357	504
TOPH_01047	87.9785	66.4138	77.066	-0.405668	-2.53383	0.0112822	0.0363225	2010	820	2232	1703	2384	3242
TOPH_00748	153.732	123.519	138.718	-0.315678	-2.53338	0.011297	0.0363225	3349	1555	3795	3522	4153	5859
TOPH_00911	322.916	275.667	299.197	-0.228231	-2.53099	0.0113741	0.0363225	7781	3088	7616	8303	8376	13644
TOPH_00647	161.252	141.336	151.841	-0.19019	-2.53038	0.0113938	0.0363225	3754	1629	3823	4110	4600	6807
TOPH_06957	164.373	145.129	154.604	-0.179635	-2.53016	0.0114009	0.0363225	3748	1578	4089	4100	4672	7235
TOPH_02762	138.07	171.428	154.868	0.312197	2.5328	0.0113155	0.0363225	3305	1326	3267	4646	5319	9177
TOPH_02039	50.1241	67.8704	59.0572	0.437277	2.53078	0.0113808	0.0363225	1201	464	1222	2075	1911	3528
TOPH_02696	71.7383	102.676	87.0719	0.517286	2.53226	0.011333	0.0363225	1903	566	1786	2963	3186	5200
TOPH_07119	4.94593	7.37707	6.18031	0.576807	2.53396	0.0112781	0.0363225	143	40	101	213	247	351
TOPH_07136	1.30704	2.52966	1.97433	0.952639	2.53307	0.0113068	0.0363225	36	13	26	88	71	118
TOPH_07784	1.32937	5.47496	3.429	2.0421	2.5308	0.0113802	0.0363225	36	14	25	105	297	179
TOPH_08145	0.948233	3.25398	2.16315	1.77889	2.52955	0.011421	0.0363319	20	14	18	131	84	130
TOPH_03621	17.0249	12.3649	14.7664	-0.461397	-2.52859	0.0114522	0.036403	378	184	404	351	443	556
TOPH_01518	47.6466	23.0718	35.2684	-1.04624	-2.52802	0.0114708	0.0364031	991	360	1512	580	847	1119
TOPH_00345	89.8447	64.5527	77.2003	-0.476956	-2.52831	0.0114613	0.0364031	2054	907	2120	2022	1822	3270
TOPH_01227	29.395	21.2666	25.2	-0.466979	-2.52764	0.0114833	0.0364031	665	270	759	611	612	1145
TOPH_04802	133.064	183.394	158.372	0.462823	2.52725	0.011496	0.0364031	2901	1297	3383	4939	6722	8361
TOPH_08475	0.0633458	14.499	7.28131	7.83849	2.52722	0.0114968	0.0364031	3	0	1	741	19	828
TOPH_04380	89.4172	46.638	68.0576	-0.939046	-2.52666	0.0115154	0.0364339	1882	1008	2000	1270	1886	1842
TOPH_04894	236.081	198.327	217.062	-0.251402	-2.52603	0.0115358	0.0364701	5310	2249	5966	5409	6656	9826
TOPH_03819	1.74152	1.10974	1.35791	-0.650123	-2.52541	0.0115564	0.0364789	41	13	46	26	38	58
TOPH_06545	247.056	304.85	276.345	0.303261	2.52553	0.0115524	0.0364789	5780	2512	5655	8260	10541	14747
TOPH_06707	1.58333	3.70923	2.68626	1.22816	2.52322	0.0116285	0.0366779	29	17	44	118	88	208
TOPH_00386	254.909	174.075	214.46	-0.550275	-2.52239	0.0116562	0.0366991	5816	2511	6148	5514	4730	8986
TOPH_05895	45.5069	32.6642	39.0577	-0.478375	-2.52257	0.0116501	0.0366991	1087	450	1053	841	1229	1508
TOPH_05755	111.477	88.8798	100.147	-0.32682	-2.52221	0.0116621	0.0366991	2433	1084	2845	2514	3052	4158
TOPH_05161	49.0854	82.7619	65.9953	0.753671	2.52125	0.011694	0.0367591	1090	470	1248	2181	3351	3384
TOPH_03822	0.417966	0.818664	0.657974	0.969887	2.52109	0.0116992	0.0367591	9	3	12	29	26	35
TOPH_08717	2.70676	0.289833	1.47987	-3.22327	-2.52078	0.0117095	0.0367632	121	20	22	5	8	21
TOPH_05727	44.3342	33.1138	38.713	-0.420987	-2.51937	0.0117567	0.0368711	945	452	1115	938	1013	1722
TOPH_09722	7.26616	10.444	8.93933	0.523406	2.51921	0.0117619	0.0368711	175	75	165	292	302	568
TOPH_09648	1.91836	3.46365	2.72473	0.852421	2.51892	0.0117716	0.0368732	47	15	49	91	141	144
TOPH_08147	0.36572	0.745894	0.583939	1.02823	2.51833	0.0117912	0.0369066	11	3	7	19	23	40
TOPH_06255	175.572	105.454	140.549	-0.735446	-2.51701	0.0118356	0.037017	3319	1925	4433	3265	3199	5077
TOPH_00192	31.4697	20.3285	25.859	-0.630459	-2.51628	0.0118599	0.0370648	661	305	831	658	568	1004
TOPH_07298	28.3836	21.6448	24.9322	-0.391041	-2.51552	0.0118856	0.0371165	664	273	689	664	620	1104
TOPH_00641	88.972	59.3138	74.0749	-0.584983	-2.51523	0.0118953	0.0371187	2118	865	2089	1692	1614	3368
TOPH_02492	28.9029	19.1489	24.1093	-0.593954	-2.51345	0.0119558	0.0372046	650	327	626	580	566	965
TOPH_00665	106.913	73.8384	90.2924	-0.533988	-2.51363	0.0119497	0.0372046	2556	1002	2588	1827	2827	3459
TOPH_02177	3.44822	2.63792	2.96075	-0.386451	-2.51341	0.0119569	0.0372046	83	33	82	82	78	130
TOPH_02099	22.0477	18.2744	20.0872	-0.270804	-2.51334	0.0119593	0.0372046	564	213	489	534	598	877
TOPH_00703	135.487	93.8713	114.724	-0.529403	-2.5124	0.0119912	0.0372472	3051	1405	3143	2657	3481	4006
TOPH_08629	5.29423	7.60448	6.60281	0.522428	2.51264	0.0119831	0.0372472	113	64	127	217	236	383
TOPH_00069	128.755	104.928	116.531	-0.295229	-2.51067	0.0120503	0.0373741	3190	1155	3113	2998	3169	5482
TOPH_04240	57.5783	163.629	110.582	1.50683	2.51074	0.0120478	0.0373741	1598	349	1650	6261	4122	7099
TOPH_09477	1.49771	2.38322	1.98214	0.670154	2.51022	0.0120654	0.0373926	38	10	38	81	71	110
TOPH_02276	206.179	115.183	160.716	-0.839976	-2.50773	0.0121508	0.0374044	4692	2321	4255	2997	4558	4929
TOPH_00961	56.4073	35.5477	45.9025	-0.666127	-2.50874	0.0121162	0.0374044	1306	514	1442	885	1416	1576
TOPH_02274	80.0965	54.9496	67.557	-0.54363	-2.50884	0.012113	0.0374044	1909	828	1765	1555	2044	2339
TOPH_02530	17.4885	13.7283	15.4228	-0.349253	-2.50885	0.0121127	0.0374044	410	154	441	367	485	657
TOPH_04495	91.4992	75.7662	83.5667	-0.272204	-2.50972	0.0120827	0.0374044	2024	878	2337	2236	2454	3610
TOPH_02438	3.77911	5.23035	4.5862	0.468863	2.5082	0.0121349	0.0374044	102	32	83	161	176	238
TOPH_09145	1.96792	2.99267	2.54738	0.604761	2.50771	0.0121516	0.0374044	43	19	51	98	86	145
TOPH_09208	9.2891	15.5033	12.4449	0.73896	2.50895	0.0121091	0.0374044	239	88	206	487	397	841
TOPH_09135	0.545091	1.74388	1.14606	1.67773	2.50827	0.0121325	0.0374044	13	3	16	48	37	115
TOPH_05916	16.8928	14.4358	15.6938	-0.226758	-2.50717	0.0121702	0.0374087	389	187	394	412	466	709
TOPH_09220	133.51	116.704	125.115	-0.194095	-2.50714	0.0121713	0.0374087	3191	1287	3165	3529	3803	5403
TOPH_01034	151.278	231.129	191.228	0.611489	2.5064	0.0121967	0.0374587	4162	1331	3331	6390	8647	9995
TOPH_07206	44.4841	61.9727	53.3434	0.478343	2.50592	0.0122135	0.0374819	1061	440	1030	1833	1734	3339
TOPH_02366	204.127	132.667	168.473	-0.621652	-2.50479	0.0122524	0.0375251	4425	2237	4595	4194	4442	5624
TOPH_01231	1.51513	2.1831	1.90084	0.526943	2.50506	0.0122429	0.0375251	37	13	37	59	66	115
TOPH_06559	100.411	169.492	135.061	0.755302	2.50471	0.0122551	0.0375251	2091	1030	2522	4503	6731	7060
TOPH_08044	5.25675	11.7239	8.48524	1.15721	2.50163	0.0123624	0.0378254	146	38	129	408	271	614
TOPH_09967	5.6758	8.11998	6.9956	0.516652	2.50035	0.0124069	0.0379048	121	53	152	256	269	360
TOPH_07645	4.21602	7.93312	6.10194	0.912008	2.50042	0.0124045	0.0379048	113	37	94	262	191	427
TOPH_02906	19.2103	7.19377	13.2047	-1.41706	-2.49857	0.0124696	0.0379268	420	218	413	169	344	252
TOPH_03844	17.7827	9.80969	13.7819	-0.858199	-2.4983	0.0124792	0.0379268	407	183	413	228	412	431
TOPH_07779	41.8643	30.3676	36.1709	-0.463187	-2.49777	0.0124976	0.0379268	883	447	1020	889	923	1543
TOPH_02682	35.0642	27.1942	31.0426	-0.366697	-2.4983	0.012479	0.0379268	790	340	876	697	959	1348
TOPH_01704	87.5856	69.8573	78.4112	-0.326282	-2.49923	0.0124462	0.0379268	2069	768	2251	1990	2139	3615
TOPH_04788	65.3469	96.1552	80.7942	0.557247	2.49954	0.0124355	0.0379268	1575	602	1593	2307	3650	4672
TOPH_05720	11.9871	25.2077	18.5825	1.07238	2.49976	0.0124278	0.0379268	304	90	322	790	588	1458
TOPH_04389	0.121907	0.418428	0.286248	1.7792	2.49885	0.0124598	0.0379268	5	1	1	13	11	22
TOPH_01406	0.500664	2.86514	1.69064	2.51669	2.49782	0.012496	0.0379268	14	3	13	48	172	81
TOPH_02532	64.8476	85.0044	75.1626	0.390485	2.49674	0.012534	0.0379808	1625	662	1384	2440	2645	4313
TOPH_07322	17.0555	28.5842	22.7472	0.744977	2.49699	0.0125254	0.0379808	425	125	466	780	846	1580
TOPH_01289	33.4246	22.947	28.2596	-0.542605	-2.49627	0.0125509	0.0380038	781	364	723	733	686	1086
TOPH_06416	32.0214	20.9298	26.5617	-0.613481	-2.49565	0.0125728	0.0380384	701	365	702	647	623	1028
TOPH_00655	58.5404	113.74	86.2129	0.958234	2.49542	0.0125809	0.0380384	1193	604	1488	3861	2728	5973
TOPH_04116	710.804	426.081	568.288	-0.738325	-2.49325	0.0126578	0.0380929	17608	5529	19465	12275	11870	23635
TOPH_09377	4.4583	2.83803	3.6702	-0.651602	-2.49303	0.0126657	0.0380929	112	52	92	74	103	135
TOPH_01830	98.774	71.6461	85.082	-0.463243	-2.49348	0.0126499	0.0380929	2359	898	2457	1826	2689	3347
TOPH_05182	27.8078	20.3876	23.8508	-0.447794	-2.49224	0.012694	0.0380929	731	231	655	541	712	992
TOPH_08283	29.8883	22.5184	26.0917	-0.408476	-2.49206	0.0127005	0.0380929	639	279	800	623	752	1105
TOPH_06632	277.258	214.48	245.654	-0.370387	-2.49376	0.0126399	0.0380929	6489	2493	7105	6339	6293	11147
TOPH_04259	90.0212	74.0842	82.1297	-0.281098	-2.4921	0.012699	0.0380929	2078	914	2117	2196	2256	3715
TOPH_05850	38.1728	50.9631	44.579	0.416907	2.49197	0.0127037	0.0380929	913	340	958	1494	1459	2717
TOPH_05810	25.4926	36.5191	31.1147	0.51857	2.4926	0.0126811	0.0380929	628	242	592	1088	1338	1498
TOPH_09044	18.2794	26.5347	22.645	0.537661	2.49458	0.0126108	0.0380929	377	198	460	764	896	1244
TOPH_02051	5.38625	12.643	8.99788	1.23099	2.49319	0.0126603	0.0380929	130	35	160	313	532	522
TOPH_06296	1.08377	3.36026	2.23787	1.63252	2.49177	0.0127107	0.0380929	28	9	26	119	60	198
TOPH_06905	37.2383	47.2034	42.0539	0.342104	2.49111	0.0127345	0.0381361	939	306	915	1300	1624	2261
TOPH_06917	15.7376	10.4276	13.1969	-0.593808	-2.49014	0.0127692	0.0381842	351	184	346	281	362	504
TOPH_01204	37.206	32.1585	34.3566	-0.210332	-2.49018	0.0127678	0.0381842	891	338	910	885	1015	1648
TOPH_00272	396.129	262.937	329.372	-0.591252	-2.48768	0.012858	0.0383934	10836	3325	9200	7948	7400	13839
TOPH_06992	162.398	130.253	146.54	-0.318217	-2.48785	0.0128519	0.0383934	3682	1710	3714	3728	4307	6260
TOPH_06304	86.5249	205.027	145.763	1.24462	2.48581	0.0129256	0.0385672	2175	624	2457	4714	9112	8339
TOPH_06289	74.3268	39.0984	56.6241	-0.926774	-2.48553	0.012936	0.0385701	2367	599	1451	1069	1302	1949
TOPH_09503	73.0355	59.4293	65.9545	-0.297422	-2.48348	0.0130104	0.038738	1751	655	1818	1699	1789	3106
TOPH_03888	0.592118	1.16432	0.921448	0.975533	2.48346	0.0130113	0.038738	16	5	13	43	33	52
TOPH_00353	55.922	41.6022	48.5226	-0.426755	-2.48295	0.0130299	0.0387426	1422	480	1360	1151	1244	2250
TOPH_07416	134.743	106.248	120.378	-0.342778	-2.4829	0.0130318	0.0387426	3316	1247	3202	2986	3847	4712
TOPH_07682	134.121	45.7384	89.9089	-1.55205	-2.48147	0.0130843	0.0387501	2971	1332	3293	805	2272	1923
TOPH_00089	2.28373	0.955808	1.60444	-1.2566	-2.48131	0.0130901	0.0387501	70	25	34	27	32	46
TOPH_05867	9.1529	5.45476	7.25059	-0.746712	-2.48143	0.0130856	0.0387501	216	87	222	123	219	259
TOPH_02867	9.483	6.19832	7.9289	-0.613467	-2.48208	0.0130617	0.0387501	207	110	219	192	212	271
TOPH_02375	47.7311	31.9659	39.8257	-0.578396	-2.48128	0.0130912	0.0387501	1150	476	1082	807	1246	1439
TOPH_04815	21.6451	29.688	25.6883	0.455843	2.48183	0.0130711	0.0387501	524	186	547	795	1104	1341
TOPH_05843	35.9007	48.0475	42.1555	0.42045	2.4804	0.0131234	0.0387741	753	362	927	1337	1571	2395
TOPH_04290	2.81716	4.16619	3.50992	0.564488	2.48069	0.0131129	0.0387741	75	23	64	114	121	225
TOPH_08778	131.445	362.391	246.937	1.46309	2.48028	0.0131277	0.0387741	3030	1131	3550	8531	17789	11894
TOPH_04329	59.6764	39.6915	49.4638	-0.58833	-2.47968	0.01315	0.0388118	1569	464	1519	1028	1385	1979
TOPH_07604	46.3478	31.3174	38.8368	-0.565538	-2.47863	0.013189	0.0388777	1083	477	1052	804	1207	1408
TOPH_02990	8.3703	17.2505	12.7939	1.04329	2.47856	0.0131914	0.0388777	236	61	203	540	414	981
TOPH_02704	29.2575	21.2435	25.3275	-0.461784	-2.47812	0.0132076	0.0388976	706	317	623	638	645	1055
TOPH_01197	795.135	515.57	655.189	-0.62503	-2.47751	0.0132302	0.0389302	20948	6538	19630	15326	14162	28095
TOPH_00065	18.4373	14.8738	16.586	-0.309857	-2.47731	0.0132378	0.0389302	411	186	459	428	451	761
TOPH_05544	22.5165	29.9243	26.1491	0.410335	2.47675	0.0132584	0.038963	546	186	578	814	924	1594
TOPH_04506	568.38	370.773	469.409	-0.61632	-2.47576	0.0132953	0.0389687	14368	4634	14731	11326	10201	19663
TOPH_05960	49.8924	65.9302	58.1976	0.402118	2.47505	0.0133216	0.0389687	1066	518	1235	1974	2167	3048
TOPH_06071	64.5783	85.5795	75.1778	0.406215	2.47521	0.0133157	0.0389687	1577	612	1515	2185	3158	4070
TOPH_05071	22.4793	33.8629	28.1309	0.591109	2.47578	0.0132946	0.0389687	600	182	539	980	957	1845
TOPH_05390	39.6006	65.581	52.561	0.727754	2.47529	0.0133128	0.0389687	1040	316	993	2020	1726	3564
TOPH_07201	32.3714	55.8808	44.1593	0.787633	2.47513	0.0133188	0.0389687	791	285	809	1475	2307	2216
TOPH_03659	42.4715	75.0383	58.7736	0.821131	2.47491	0.0133271	0.0389687	1125	360	1009	2699	1997	3393
TOPH_04044	90.0851	64.9475	77.2922	-0.472014	-2.47412	0.0133566	0.0390057	2119	764	2399	1774	1983	3500
TOPH_00568	58.1045	77.3098	67.7945	0.412001	2.47387	0.0133659	0.0390057	1409	538	1400	2078	2889	3453
TOPH_08677	34.275	66.6117	50.4864	0.958618	2.4738	0.0133684	0.0390057	802	315	862	1754	2876	2460
TOPH_00072	282.607	170.985	226.71	-0.724928	-2.47297	0.0133997	0.0390413	7864	2468	6191	4390	6728	7473
TOPH_06895	9.75974	19.4246	14.5523	0.992971	2.47309	0.0133949	0.0390413	287	68	231	533	535	1128
TOPH_01233	188.994	134.601	161.748	-0.489658	-2.47205	0.0134342	0.0391141	3834	1843	5084	3732	4438	6688
TOPH_04606	4.03646	2.34947	3.1449	-0.780757	-2.47008	0.0135083	0.0392946	114	40	77	63	69	129
TOPH_07195	228.074	169.212	198.663	-0.430669	-2.46989	0.0135155	0.0392946	5862	2315	4683	4814	5674	8063
TOPH_09221	2.4203	5.75345	4.08706	1.24924	2.4693	0.0135379	0.0393319	67	16	61	208	128	296
TOPH_04278	24.1725	40.0588	32.171	0.728752	2.46812	0.0135824	0.0394332	545	226	619	996	1635	1720
TOPH_06731	79.2413	67.1779	72.7887	-0.238266	-2.46786	0.0135922	0.0394336	1917	695	1966	1872	2306	3194
TOPH_09301	29.6114	35.2426	32.6401	0.251166	2.46748	0.0136068	0.039448	748	285	667	1044	1112	1718
TOPH_05820	7.24561	19.9012	13.5327	1.45768	2.46709	0.0136217	0.0394633	210	38	204	648	525	1021
TOPH_03469	54.8347	34.8461	44.8216	-0.654094	-2.46505	0.0136995	0.0396325	1322	550	1232	874	1393	1527
TOPH_06306	24.6557	116.999	70.8416	2.2465	2.46511	0.0136971	0.0396325	505	212	729	2329	6799	2991
TOPH_09032	142.4	85.9643	114.041	-0.728143	-2.4636	0.013755	0.0397366	3197	1143	4129	2243	2650	4781
TOPH_04398	110.072	266.747	188.487	1.27703	2.46381	0.0137467	0.0397366	2409	1277	2270	6400	12206	9873
TOPH_03678	916.246	599.993	758.079	-0.610791	-2.46272	0.0137888	0.039778	20398	8894	22914	19720	15975	30250
TOPH_02345	4.86269	10.9822	7.9597	1.17534	2.46278	0.0137866	0.039778	119	48	110	376	226	626
TOPH_02678	38.7502	29.4683	34.1412	-0.395043	-2.46175	0.0138261	0.0398576	871	402	920	900	864	1483
TOPH_09565	2.71242	0.488693	1.56236	-2.47258	-2.46146	0.0138374	0.0398621	99	12	61	17	8	30
TOPH_00257	152.449	102.822	127.59	-0.568177	-2.46053	0.013873	0.0399343	3217	1472	4012	2689	3876	4664
TOPH_00162	104.202	79.8924	92.0202	-0.383251	-2.4603	0.013882	0.0399343	2565	1036	2315	2066	2860	3884
TOPH_04767	3.57012	2.48328	2.919	-0.523727	-2.45997	0.0138948	0.0399357	95	24	86	73	79	121
TOPH_03133	1.75894	2.51967	2.18237	0.518527	2.45978	0.0139021	0.0399357	45	14	42	72	72	133
TOPH_03594	0.73144	1.13703	0.990574	0.636463	2.45801	0.0139708	0.0400769	21	5	16	34	35	56
TOPH_09538	0.296059	0.60945	0.478599	1.04162	2.45804	0.0139699	0.0400769	7	1	9	15	19	33
TOPH_01646	8.61447	26.6376	17.6252	1.62863	2.45737	0.0139958	0.0401205	226	60	237	1063	497	1341
TOPH_00581	314.827	223.719	269.081	-0.492871	-2.45698	0.0140109	0.0401356	8129	2703	7635	6534	6336	12100
TOPH_02413	116.169	96.1131	106.047	-0.273418	-2.45504	0.0140868	0.0403247	2661	1117	2868	2882	2881	4834
TOPH_09696	156.62	66.6873	111.627	-1.23178	-2.45396	0.0141291	0.0403611	4157	1484	3340	1523	3131	2482
TOPH_08768	14.9597	12.4619	13.7099	-0.263558	-2.45403	0.0141264	0.0403611	333	157	369	359	423	588
TOPH_00804	42.4361	57.9277	50.0895	0.44896	2.4542	0.0141197	0.0403611	1099	337	1063	1756	1902	2645
TOPH_05675	95.5596	68.1494	81.7599	-0.487701	-2.45243	0.0141896	0.0404816	2281	886	2339	1724	2605	3136
TOPH_06078	98.4559	127.434	113.151	0.372203	2.45239	0.0141911	0.0404816	2204	966	2436	3690	4531	5589
TOPH_03625	63.3053	224.644	143.989	1.82724	2.45194	0.014209	0.0405043	1733	525	1486	5169	11968	6175
TOPH_08309	0.0174152	0.181925	0.112186	3.38492	2.45038	0.0142706	0.0406517	0	0	1	4	9	7
TOPH_07445	289.086	140.604	214.879	-1.03986	-2.44969	0.0142978	0.0406732	5774	3530	6060	4887	3725	6666
TOPH_08770	35.8779	26.1304	31.0197	-0.457366	-2.44969	0.0142981	0.0406732	876	366	790	742	957	1135
TOPH_04435	1.42168	6.33162	3.89885	2.15497	2.44938	0.0143104	0.04068	29	14	38	133	362	160
TOPH_09460	7.84273	11.9289	9.94739	0.605036	2.44888	0.0143301	0.0407076	213	71	168	395	349	555
TOPH_02938	4.25688	7.64398	5.94209	0.844528	2.4485	0.0143453	0.0407225	126	32	91	226	209	417
TOPH_08401	11.703	9.21452	10.4613	-0.344903	-2.4481	0.0143612	0.0407393	279	128	265	238	314	461
TOPH_04901	208.702	137.965	173.24	-0.597142	-2.44747	0.0143863	0.0407821	4648	1920	5483	4174	3704	7519
TOPH_08388	18.0594	24.2109	21.265	0.422907	2.44699	0.0144053	0.0408079	476	176	382	733	746	1179
TOPH_08739	96.108	67.8786	81.8678	-0.5017	-2.44563	0.01446	0.0408865	2386	842	2376	1861	2573	2917
TOPH_02169	210.843	169.536	190.097	-0.314574	-2.44505	0.0144831	0.0408865	5023	1992	5084	5349	5042	8149
TOPH_02356	247.399	343.848	295.676	0.474934	2.44577	0.0144541	0.0408865	6267	2206	5915	10516	12174	14186
TOPH_00782	65.8757	103.262	84.6172	0.648498	2.44511	0.0144809	0.0408865	1510	618	1658	3171	2659	5716
TOPH_01648	8.69531	13.9627	11.4106	0.683267	2.44514	0.0144795	0.0408865	191	86	219	370	557	583
TOPH_06693	7.34219	12.0409	9.77456	0.713665	2.44431	0.0145128	0.0409421	177	77	162	380	311	646
TOPH_09429	0.296059	0.0818664	0.164787	-1.85454	-2.44239	0.0145905	0.041048	8	1	8	2	2	5
TOPH_00179	116.661	83.1553	99.7167	-0.48844	-2.44311	0.0145613	0.041048	2804	975	3089	2222	3044	3827
TOPH_01700	42.7278	35.9216	38.9741	-0.250323	-2.44253	0.0145846	0.041048	1092	379	988	987	1191	1777
TOPH_02105	15.5518	13.2805	14.3693	-0.227768	-2.44252	0.0145852	0.041048	348	160	385	380	452	628
TOPH_06182	431.611	691.725	561.741	0.680466	2.44176	0.014616	0.0410915	10252	4218	10082	21778	17437	37959
TOPH_07516	166.132	112.014	139.026	-0.568655	-2.44057	0.0146641	0.0410916	3889	1603	3992	3684	2982	5645
TOPH_06404	22.0327	14.8856	18.5481	-0.565727	-2.44118	0.0146395	0.0410916	480	254	490	432	452	762
TOPH_04806	13.8075	9.48457	11.7151	-0.541792	-2.44124	0.0146368	0.0410916	314	154	312	303	277	460
TOPH_00422	23.8564	31.0929	27.6351	0.38221	2.44052	0.0146663	0.0410916	568	230	568	1001	1001	1361
TOPH_02443	2.1959	8.04859	5.13419	1.87392	2.44087	0.0146521	0.0410916	69	18	42	298	128	477
TOPH_07648	1.12963	3.40365	2.2793	1.59123	2.43976	0.0146972	0.04115	28	9	29	112	59	217
TOPH_08772	631.607	395.962	513.62	-0.673664	-2.43815	0.0147628	0.0411654	17007	4793	16238	12291	11331	20018
TOPH_02655	132.46	95.5638	113.742	-0.471023	-2.43803	0.0147674	0.0411654	3261	1063	3535	2678	3001	4920
TOPH_08408	13.8054	10.6827	12.1172	-0.369962	-2.43789	0.0147733	0.0411654	304	124	365	314	349	511
TOPH_06759	204.675	176.882	190.987	-0.210549	-2.43768	0.0147817	0.0411654	4855	2052	4715	5256	5804	8258
TOPH_09043	14.6611	18.5632	16.7878	0.340452	2.43764	0.0147833	0.0411654	375	143	323	572	585	878
TOPH_05463	44.9933	57.766	51.4884	0.360511	2.43896	0.0147295	0.0411654	1067	433	1075	1454	2036	2916
TOPH_05933	6.97513	11.1575	9.03102	0.677719	2.43768	0.0147818	0.0411654	180	51	178	333	307	601
TOPH_03179	0.659184	1.38579	1.04352	1.07196	2.43889	0.0147325	0.0411654	17	4	17	32	58	62
TOPH_01533	2.33387	5.72937	4.04743	1.29566	2.43694	0.0148122	0.0411906	69	17	52	170	244	187
TOPH_03919	1.85616	6.04141	3.96691	1.70256	2.43693	0.0148125	0.0411906	44	16	48	243	98	323
TOPH_00553	426.239	301.423	363.58	-0.499871	-2.43554	0.0148696	0.0412442	11158	3406	10825	8237	9411	15966
TOPH_09845	85.4302	76.3522	80.477	-0.162075	-2.43597	0.0148519	0.0412442	2104	784	2023	2087	2574	3742
TOPH_10057	3.54914	5.3308	4.47761	0.58688	2.43525	0.0148815	0.0412442	97	31	76	163	152	272
TOPH_09986	7.66051	16.8829	12.2723	1.14005	2.43523	0.0148822	0.0412442	196	59	200	566	363	960
TOPH_07789	0.70309	1.84117	1.30404	1.38884	2.43525	0.0148815	0.0412442	17	8	15	60	39	107
TOPH_02605	11.8772	15.4364	13.8223	0.378139	2.43458	0.014909	0.0412905	313	120	249	449	498	750
TOPH_02606	1023.48	758.824	891.233	-0.431648	-2.43413	0.0149275	0.0413138	21890	10815	24276	21027	26741	35177
TOPH_00729	18.2299	29.2405	23.7667	0.68166	2.43349	0.0149539	0.0413587	447	167	438	863	748	1681
TOPH_06830	650.601	434.035	542.133	-0.583963	-2.43277	0.0149839	0.0414137	17369	5203	16199	12997	12320	22899
TOPH_08546	47.2905	30.4444	38.8495	-0.635373	-2.4299	0.015103	0.0414582	1065	471	1146	807	1213	1269
TOPH_01509	136.419	90.7337	113.489	-0.588337	-2.42985	0.015105	0.0414582	3693	1227	2998	2425	3472	3952
TOPH_08048	28.5887	20.5583	24.5023	-0.475728	-2.42981	0.0151066	0.0414582	611	280	740	580	600	1113
TOPH_00252	35.7882	30.1728	33.0426	-0.246235	-2.43113	0.015052	0.0414582	839	375	832	857	941	1528
TOPH_07367	24.3571	32.1864	28.3963	0.402109	2.43009	0.0150952	0.0414582	650	232	515	940	1081	1496
TOPH_08047	53.666	74.5251	64.0682	0.473718	2.42969	0.0151116	0.0414582	1263	458	1417	1874	2666	3715
TOPH_05382	11.4536	18.7094	15.0746	0.707965	2.43151	0.0150361	0.0414582	325	92	255	585	513	971
TOPH_02821	6.8093	13.8634	10.3849	1.0257	2.43103	0.0150558	0.0414582	170	68	149	485	308	740
TOPH_01531	15.0024	31.6663	23.315	1.07775	2.43053	0.0150769	0.0414582	426	106	375	1058	753	1701
TOPH_03877	2.39033	5.18976	3.80426	1.11846	2.43134	0.0150431	0.0414582	57	20	62	151	115	326
TOPH_06902	254.047	563.605	408.849	1.14959	2.43172	0.0150272	0.0414582	6321	2169	6441	16645	24233	17869
TOPH_08110	18.8969	22.9294	20.973	0.279047	2.4291	0.0151363	0.0414703	485	174	427	640	715	1177
TOPH_04627	11.1861	19.175	15.1859	0.777514	2.42913	0.0151353	0.0414703	283	90	285	460	785	848
TOPH_00248	158.911	116.583	137.759	-0.446854	-2.42818	0.0151748	0.0415481	3967	1598	3419	3321	4219	5093
TOPH_03182	2.56004	1.74648	2.09543	-0.551714	-2.42728	0.0152126	0.0415958	59	22	66	50	65	77
TOPH_09300	11.2295	17.3314	14.2847	0.626091	2.42749	0.0152039	0.0415958	284	92	280	557	462	894
TOPH_02764	161.348	108.016	134.643	-0.578936	-2.42653	0.0152439	0.0415989	3449	1583	4140	3442	2940	5534
TOPH_01995	22.4517	15.0795	18.7338	-0.574231	-2.42657	0.0152423	0.0415989	441	230	599	408	475	795
TOPH_08355	42.7156	32.381	37.5322	-0.399613	-2.4262	0.0152577	0.0415989	1083	424	925	1017	976	1549
TOPH_05825	16.9267	12.8626	14.7728	-0.396114	-2.42604	0.0152646	0.0415989	406	157	410	321	467	630
TOPH_09240	0.435381	0.882338	0.68892	1.01905	2.42615	0.0152598	0.0415989	12	5	8	26	23	48
TOPH_05070	69.3997	75.1897	72.2943	0.115606	2.42567	0.0152802	0.0415995	1644	622	1719	2103	2456	3707
TOPH_01756	167.579	219.433	193.813	0.388942	2.42531	0.0152954	0.0415995	3786	1741	3875	6854	7067	9860
TOPH_09521	0.0348305	0.181925	0.12235	2.38492	2.42547	0.0152884	0.0415995	1	0	1	4	5	11
TOPH_00799	1.2539	2.01937	1.68693	0.687487	2.42462	0.0153244	0.0416508	32	9	31	70	61	91
TOPH_09613	2.11758	4.13764	3.15575	0.966394	2.42424	0.0153406	0.041667	47	17	59	105	175	167
TOPH_08406	19.2033	15.6724	17.365	-0.293125	-2.42371	0.0153628	0.0416693	467	195	437	451	469	810
TOPH_03694	99.2339	82.6955	90.5553	-0.263025	-2.42362	0.0153667	0.0416693	2425	868	2467	2340	2559	4263
TOPH_05225	2.90834	3.9023	3.45414	0.424126	2.42349	0.015372	0.0416693	80	22	65	112	121	196
TOPH_09639	0.861186	2.62507	1.77091	1.60796	2.42203	0.0154339	0.0418095	25	9	15	94	51	147
TOPH_03295	2.0654	5.56747	3.83898	1.4306	2.4207	0.0154907	0.0419355	59	19	41	191	106	329
TOPH_03921	21.5338	15.803	18.7212	-0.446404	-2.42031	0.0155072	0.0419443	453	230	535	487	494	748
TOPH_03951	9.05572	16.1721	12.7158	0.83661	2.42014	0.0155145	0.0419443	206	105	191	369	558	896
TOPH_08542	16.1821	11.3489	13.5358	-0.511849	-2.41912	0.015558	0.0420032	410	128	405	305	347	610
TOPH_00953	38.9468	27.3661	33.1965	-0.509114	-2.41776	0.0156164	0.0420032	838	418	923	721	1008	1268
TOPH_04618	129.382	96.0283	112.757	-0.430105	-2.41928	0.0155514	0.0420032	2957	1346	2954	2629	3520	4308
TOPH_01340	133.594	111.543	122.382	-0.260246	-2.41843	0.0155875	0.0420032	3279	1245	3162	2963	3954	5350
TOPH_00711	129.054	108.559	118.816	-0.249488	-2.41771	0.0156185	0.0420032	2907	1295	3125	3043	3412	5573
TOPH_07464	4.02901	7.43811	5.78179	0.88451	2.418	0.0156062	0.0420032	106	40	84	239	181	408
TOPH_08530	16.6052	33.6269	25.1474	1.01798	2.41804	0.0156045	0.0420032	428	153	377	1151	732	1860
TOPH_05275	0.0519357	0.333806	0.206639	2.68421	2.41794	0.0156087	0.0420032	1	0	2	8	17	11
TOPH_00933	15.5518	12.7893	13.9973	-0.282139	-2.41544	0.0157162	0.0421551	349	143	401	348	423	635
TOPH_02874	223.476	199.281	211.257	-0.165322	-2.41565	0.0157072	0.0421551	5279	2157	5346	5793	6154	10054
TOPH_06044	119.503	158.894	139.356	0.411013	2.41554	0.0157117	0.0421551	2886	1177	2731	4989	4508	7995
TOPH_08852	0.644364	1.19161	0.954774	0.886966	2.4156	0.0157094	0.0421551	14	6	17	39	31	61
TOPH_07098	0.152761	1.65982	0.91363	3.44169	2.41474	0.0157462	0.042208	4	1	4	65	11	115
TOPH_06305	26.5071	50.3892	38.5251	0.926737	2.41366	0.015793	0.042278	565	280	636	1145	2160	2191
TOPH_04602	134.747	309.636	222.222	1.20032	2.41383	0.015786	0.042278	3675	1234	2883	7018	14515	11643
TOPH_01178	599.883	430.366	514.923	-0.479118	-2.41192	0.015869	0.0424534	14739	5071	15512	12747	12229	22922
TOPH_02264	71.5951	54.1439	62.7446	-0.403063	-2.41067	0.0159234	0.0425713	1715	661	1751	1678	1519	2785
TOPH_02173	9.99383	13.2274	11.7513	0.404417	2.41028	0.0159403	0.0425884	218	107	248	369	410	678
TOPH_07934	1.30614	1.81016	1.6309	0.470802	2.40997	0.0159538	0.0425967	35	5	35	55	57	87
TOPH_05728	21.5891	16.0991	18.8383	-0.423321	-2.4093	0.0159831	0.0425985	531	222	474	423	589	754
TOPH_00846	172.269	214.95	193.949	0.319338	2.40924	0.0159857	0.0425985	4047	1776	3873	6332	6538	10865
TOPH_05353	237.077	870.543	553.824	1.87656	2.40965	0.0159679	0.0425985	6400	1970	5650	17126	48600	25556
TOPH_07796	33.5056	23.8977	28.6599	-0.487531	-2.40895	0.0159986	0.0426049	876	328	707	639	880	1093
TOPH_07500	146.076	96.8296	121.494	-0.5932	-2.40857	0.0160153	0.0426067	2937	1603	3517	2956	2837	4881
TOPH_00212	59.7056	46.1763	52.5913	-0.370713	-2.40846	0.0160201	0.0426067	1450	494	1547	1259	1570	2257
TOPH_07883	1.04873	0.341026	0.708691	-1.62069	-2.40809	0.0160363	0.042622	23	17	18	7	10	21
TOPH_07798	82.5379	58.8904	70.7972	-0.487025	-2.40726	0.0160728	0.0426914	1703	906	1962	1739	1858	2872
TOPH_05783	0.972031	2.2913	1.64145	1.23709	2.40691	0.0160879	0.0427038	24	5	28	87	61	99
TOPH_08748	125.036	552.208	338.645	2.14287	2.40641	0.01611	0.0427346	2392	1221	3499	10759	32217	14320
TOPH_03421	90.8	62.9178	76.9079	-0.529225	-2.40595	0.0161306	0.0427615	2010	981	2051	1670	2343	2856
TOPH_06382	31.9341	24.0754	27.7138	-0.407539	-2.40571	0.0161413	0.0427621	843	262	756	677	751	1236
TOPH_06958	38.3829	27.791	32.8592	-0.465845	-2.40449	0.016195	0.0428213	894	317	1038	738	904	1447
TOPH_05218	1036.1	750.76	893.482	-0.464733	-2.40487	0.016178	0.0428213	21982	10752	25242	23194	25180	32646
TOPH_02558	85.5939	121.015	103.418	0.499602	2.40452	0.0161937	0.0428213	1886	838	2148	3844	3347	6142
TOPH_09629	0.661779	0.345658	0.466753	-0.937004	-2.39974	0.0164069	0.0428626	14	5	19	9	11	18
TOPH_00433	32.3363	17.8549	25.1324	-0.856837	-2.40307	0.0162581	0.0428626	675	376	709	549	667	684
TOPH_06546	24.2767	14.2649	19.3302	-0.767102	-2.4033	0.0162479	0.0428626	535	293	487	400	517	634
TOPH_08301	59.7761	39.8924	49.8889	-0.583455	-2.40178	0.0163156	0.0428626	1292	680	1306	1068	1259	2126
TOPH_07460	75.4114	50.3888	62.8248	-0.58168	-2.40043	0.0163758	0.0428626	2047	716	1560	1454	1429	2749
TOPH_05655	49.2264	33.6106	41.2638	-0.550517	-2.40104	0.0163484	0.0428626	1363	413	1114	857	1214	1638
TOPH_03642	391.688	273.41	332.32	-0.518636	-2.40059	0.0163689	0.0428626	10498	3093	9797	7719	8326	14376
TOPH_07393	46.0307	36.3382	41.1043	-0.34111	-2.4029	0.0162657	0.0428626	1004	437	1199	1109	1140	1727
TOPH_05745	96.5667	90.2456	92.8779	-0.0976701	-2.39967	0.0164099	0.0428626	2313	904	2328	2489	2959	4474
TOPH_02005	26.5234	31.8915	29.5564	0.265906	2.40102	0.0163494	0.0428626	634	280	609	879	1071	1556
TOPH_01780	71.1477	91.8882	81.5638	0.369062	2.40292	0.0162649	0.0428626	1693	641	1785	2425	3382	4253
TOPH_00096	20.3212	27.9628	24.1587	0.460525	2.40058	0.016369	0.0428626	565	179	432	793	888	1407
TOPH_04813	75.9229	112.115	94.1267	0.562371	2.40206	0.016303	0.0428626	1767	750	1795	2821	4411	4999
TOPH_01403	1.51863	3.18115	2.3551	1.06678	2.40166	0.0163208	0.0428626	44	10	35	104	74	176
TOPH_05059	662.516	1426.76	1044.69	1.10671	2.39988	0.0164004	0.0428626	16218	6688	14449	53294	30459	72260
TOPH_09142	0.243813	0.582161	0.432313	1.25564	2.3999	0.0163998	0.0428626	4	2	8	15	16	33
TOPH_03301	1.46543	4.22322	2.8691	1.52702	2.40232	0.0162914	0.0428626	40	14	30	157	74	239
TOPH_04713	212.863	740.495	476.696	1.79857	2.40243	0.0162868	0.0428626	4991	1854	5610	14930	40829	21883
TOPH_08647	21.3765	76.1487	48.7775	1.83279	2.4031	0.0162568	0.0428626	617	189	440	2814	1116	4667
TOPH_04056	32.2402	21.4349	26.8046	-0.588899	-2.39864	0.0164561	0.0429557	807	315	716	567	845	910
TOPH_02000	0.460733	1.56106	1.02459	1.76052	2.39782	0.016493	0.0430246	13	3	11	63	27	81
TOPH_05532	22.3594	49.0738	35.7708	1.13407	2.39702	0.0165292	0.0430917	518	222	528	1509	2074	1512
TOPH_05236	19.1714	25.6168	22.6232	0.418133	2.39549	0.0165983	0.0432443	451	203	434	813	777	1208
TOPH_00528	69.1285	51.3418	60.3011	-0.429147	-2.39418	0.0166575	0.0433595	1502	746	1607	1487	1550	2652
TOPH_02676	93.6972	116.331	104.856	0.312156	2.39401	0.0166652	0.0433595	2270	789	2421	3269	3680	5930
TOPH_04485	2.79374	6.17265	4.44183	1.14369	2.39381	0.0166744	0.0433595	78	15	73	198	163	321
TOPH_08553	7.80497	3.80239	5.75009	-1.03749	-2.39257	0.0167309	0.0433742	223	68	163	125	86	213
TOPH_00967	29.3604	14.8887	22.1025	-0.979658	-2.39255	0.0167318	0.0433742	848	307	489	425	422	820
TOPH_01316	35.5508	22.7108	28.9664	-0.646503	-2.39285	0.016718	0.0433742	833	277	1003	612	690	1241
TOPH_05187	238.341	167.608	202.93	-0.507935	-2.3923	0.0167431	0.0433742	5620	2300	5685	5553	4585	8196
TOPH_00294	5.12459	9.71543	7.47737	0.922841	2.39267	0.0167264	0.0433742	127	52	112	229	423	400
TOPH_03400	18.2172	34.9922	26.627	0.94173	2.39229	0.0167437	0.0433742	478	164	414	1074	793	2097
TOPH_00482	19.324	13.2917	16.2553	-0.539872	-2.38911	0.0168892	0.0437234	443	187	475	329	519	608
TOPH_01238	121.454	82.7105	102.035	-0.554264	-2.38871	0.0169074	0.0437429	2545	1173	3214	2160	3124	3748
TOPH_07809	0.0691787	0.433468	0.263562	2.64753	2.38846	0.0169193	0.0437459	3	0	1	19	9	19
TOPH_06783	340.675	263.974	301.995	-0.368	-2.38706	0.0169835	0.0438288	8608	2801	8742	7286	8985	12757
TOPH_09486	0.0521535	0.413875	0.246907	2.98836	2.38709	0.0169822	0.0438288	0	0	3	14	17	14
TOPH_08242	0.0846935	0.676869	0.384067	2.99855	2.38732	0.0169715	0.0438288	3	0	2	22	9	47
TOPH_00679	116.118	201.275	158.683	0.79357	2.38627	0.0170203	0.043896	2959	911	3069	5026	8212	8602
TOPH_05787	24.4666	28.2032	26.6255	0.20505	2.38598	0.0170338	0.0439032	582	242	579	837	955	1297
TOPH_06309	0.644364	0.300177	0.437779	-1.10206	-2.38517	0.0170713	0.0439169	18	5	14	9	6	18
TOPH_06095	22.0956	54.0378	38.1	1.29021	2.38527	0.0170668	0.0439169	552	208	509	1217	2649	1874
TOPH_08467	0.115954	4.04968	2.09478	5.12618	2.38528	0.017066	0.0439169	2	2	2	211	7	222
TOPH_07494	111.118	150.532	131.002	0.437981	2.38459	0.0170979	0.0439491	2792	1134	2338	4426	4449	7815
TOPH_04386	11.0183	28.4585	19.7747	1.36896	2.38413	0.0171195	0.0439491	260	108	259	633	1424	958
TOPH_05586	53.1328	162.336	107.778	1.61131	2.38416	0.017118	0.0439491	1126	577	1232	3883	8357	4646
TOPH_03902	0.362772	1.44755	0.917989	1.99648	2.38397	0.0171269	0.0439491	7	3	11	45	23	99
TOPH_02752	0.224779	3.20755	1.72492	3.8349	2.38339	0.0171538	0.0439906	5	2	6	146	12	202
TOPH_05477	56.2644	47.2757	51.6465	-0.251124	-2.38255	0.0171933	0.0440366	1270	546	1403	1339	1456	2440
TOPH_08474	95.1417	123.464	109.292	0.375936	2.3827	0.0171863	0.0440366	2243	841	2448	3573	3605	6567
TOPH_01692	80.1409	58.7225	69.4548	-0.448627	-2.38195	0.017221	0.0440578	1918	821	1778	1651	2168	2542
TOPH_02978	48.8856	188.641	118.781	1.94817	2.38191	0.0172231	0.0440578	1429	455	932	7226	2588	11392
TOPH_01190	43.407	26.068	34.7141	-0.735647	-2.38052	0.017288	0.0441685	1026	432	1003	654	1090	1072
TOPH_07097	0.283632	7.4821	3.8842	4.72135	2.38067	0.017281	0.0441685	10	1	7	353	16	468
TOPH_04575	9.99804	13.0357	11.5614	0.382749	2.38026	0.0173006	0.044173	243	91	241	324	451	668
TOPH_06270	59.4808	37.3739	48.3031	-0.670393	-2.37959	0.0173317	0.0441973	1717	479	1332	1178	1057	1878
TOPH_01352	955.984	664.161	809.915	-0.525454	-2.37972	0.0173256	0.0441973	23396	8205	24516	19924	18141	36038
TOPH_10017	0.104491	0.309273	0.230711	1.5655	2.37788	0.0174123	0.0443752	2	2	2	11	8	15
TOPH_03993	572.951	433.941	503.36	-0.400914	-2.37739	0.0174355	0.0444025	13985	5446	13396	13546	12147	22211
TOPH_09274	4.92426	9.46415	7.22454	0.942567	2.3772	0.0174448	0.0444025	136	45	103	304	220	535
TOPH_01688	43.2124	32.3989	37.6593	-0.415503	-2.37653	0.0174763	0.044455	932	383	1191	946	1048	1561
TOPH_07383	2.42072	3.26556	2.88448	0.431895	2.37621	0.0174917	0.0444665	64	15	60	101	98	160
TOPH_01491	16.9556	21.1773	19.1438	0.320755	2.37595	0.0175037	0.0444695	425	148	405	671	650	994
TOPH_09027	1.27131	2.06485	1.72064	0.69972	2.37553	0.0175236	0.0444923	26	16	31	57	60	110
TOPH_06047	20.6732	15.8934	18.2241	-0.379328	-2.3753	0.0175347	0.0444928	472	210	495	455	458	854
TOPH_02060	45.6937	26.1353	35.8357	-0.805994	-2.37377	0.0176075	0.0445332	939	400	1327	758	689	1496
TOPH_08352	0.870762	0.527583	0.653949	-0.722879	-2.37455	0.0175702	0.0445332	19	10	21	12	16	30
TOPH_01585	28.3484	18.4774	23.3595	-0.617504	-2.37359	0.017616	0.0445332	680	277	659	573	470	1019
TOPH_06951	88.8737	62.3655	75.5377	-0.511009	-2.37422	0.0175863	0.0445332	2149	819	2160	1619	2436	2725
TOPH_08322	2.38235	4.25871	3.36476	0.838033	2.37418	0.017588	0.0445332	56	22	59	102	181	180
TOPH_06061	107.965	409.975	259.001	1.92497	2.37366	0.0176128	0.0445332	2022	1128	2878	9208	22615	10499
TOPH_09983	5.88635	4.48446	5.13351	-0.392439	-2.37328	0.0176311	0.0445439	134	59	145	120	167	206
TOPH_01439	13.7901	9.38639	11.6023	-0.554993	-2.37243	0.0176714	0.0446181	306	151	319	233	355	444
TOPH_08185	0.73144	0.300177	0.494871	-1.28493	-2.37112	0.0177344	0.0447164	19	7	16	7	15	11
TOPH_01245	211.044	158.003	184.517	-0.417588	-2.37094	0.0177431	0.0447164	4390	2110	5443	4846	4870	7572
TOPH_09864	0.943235	2.53388	1.74276	1.42566	2.37137	0.0177222	0.0447164	28	5	23	96	54	127
TOPH_03633	51.3732	65.0208	58.3359	0.339885	2.37055	0.0177615	0.0447352	1330	482	1140	2012	2131	2909
TOPH_08679	7.54742	11.623	9.58222	0.62293	2.37019	0.0177787	0.0447509	183	59	199	367	313	605
TOPH_00369	27.8295	25.5241	26.4882	-0.124756	-2.36929	0.0178222	0.0448328	642	283	673	746	816	1244
TOPH_09534	0.758464	1.66884	1.21476	1.13769	2.36872	0.0178496	0.0448741	17	4	23	49	41	96
TOPH_02831	6.53071	5.06662	5.71971	-0.366217	-2.36638	0.017963	0.045076	167	64	144	155	148	254
TOPH_05765	37.2164	33.829	35.2365	-0.137676	-2.36658	0.0179531	0.045076	891	346	900	924	1139	1656
TOPH_07043	30.2951	45.0477	37.673	0.572366	2.36652	0.0179563	0.045076	689	254	833	1162	1702	2065
TOPH_06489	176.438	258.424	217.474	0.550577	2.36605	0.0179789	0.0450881	4093	1621	4477	8029	6818	13909
TOPH_02719	101.538	91.9557	96.4341	-0.143007	-2.36555	0.0180035	0.0451222	2443	965	2418	2529	2949	4689
TOPH_07836	452.183	327.245	389.495	-0.466536	-2.36491	0.0180346	0.0451448	10470	3691	12655	9359	10505	16203
TOPH_00675	8.29176	11.7376	10.1399	0.501382	2.36505	0.0180274	0.0451448	206	91	175	327	353	622
TOPH_00215	9.10086	12.4455	10.8148	0.451551	2.36384	0.0180868	0.0452479	248	83	192	335	417	619
TOPH_06946	48.7166	40.1667	44.398	-0.278412	-2.36328	0.0181141	0.0452884	1085	491	1197	1130	1240	2081
TOPH_04220	194.591	177.527	185.794	-0.132407	-2.36233	0.0181603	0.0453761	4517	1857	4782	4902	5825	8868
TOPH_04000	120.942	167.242	144.239	0.467618	2.36195	0.018179	0.0453951	2806	1219	2809	4165	6294	7952
TOPH_03600	47.8502	33.8481	40.6697	-0.49945	-2.36042	0.0182541	0.0454992	1121	404	1279	907	1015	1877
TOPH_05264	214.055	158.685	186.233	-0.431817	-2.36056	0.0182476	0.0454992	4746	1961	5663	4593	4599	8495
TOPH_01435	39.1428	80.293	59.7663	1.03653	2.36079	0.0182361	0.0454992	736	373	1132	2454	3180	2814
TOPH_02912	9.30379	6.91045	8.0621	-0.42904	-2.36005	0.0182726	0.0455176	226	96	211	170	249	342
TOPH_01944	0.696609	0.409332	0.513106	-0.767079	-2.35904	0.0183221	0.0456092	15	8	17	13	14	18
TOPH_09969	0.933146	1.97822	1.47742	1.08403	2.35885	0.0183317	0.0456092	27	7	20	69	46	103
TOPH_07532	20.0545	40.2968	30.2195	1.00674	2.35797	0.0183752	0.0456897	465	193	488	877	1833	1661
TOPH_00858	181.472	95.9687	138.73	-0.919108	-2.35392	0.0185767	0.0456979	3769	2001	4207	2728	3961	3473
TOPH_06747	169.003	117.879	143.508	-0.519746	-2.35764	0.0183916	0.0456979	3516	1842	3983	3648	3919	5172
TOPH_02066	245.229	172.573	208.76	-0.506923	-2.35743	0.0184017	0.0456979	5415	2174	6692	4873	5006	9440
TOPH_04723	22.5707	15.9864	19.1274	-0.497607	-2.35512	0.0185169	0.0456979	604	190	522	410	589	758
TOPH_03879	33.4353	24.5066	28.914	-0.448204	-2.35421	0.0185619	0.0456979	751	335	813	702	690	1347
TOPH_08703	58.4649	43.8681	51.105	-0.414401	-2.35526	0.0185099	0.0456979	1364	561	1420	1156	1661	1967
TOPH_01110	260.571	197.364	229.001	-0.400815	-2.3559	0.0184778	0.0456979	5410	2688	6526	5500	6807	9318
TOPH_07824	74.8358	57.4811	66.1229	-0.380642	-2.35526	0.0185097	0.0456979	1759	748	1739	1448	2087	2814
TOPH_01104	42.6016	32.9392	37.6904	-0.3711	-2.35507	0.0185194	0.0456979	1080	418	932	936	976	1753
TOPH_08488	185.059	144.833	164.998	-0.353595	-2.35497	0.0185242	0.0456979	4080	1922	4380	4304	4334	7363
TOPH_05636	26.2176	20.5307	23.3161	-0.352753	-2.35441	0.018552	0.0456979	652	262	582	526	720	1022
TOPH_02074	86.7647	70.3202	78.4625	-0.303169	-2.35448	0.0185484	0.0456979	1993	820	2166	2029	2494	3113
TOPH_01043	115.267	94.7728	104.801	-0.28244	-2.35461	0.0185421	0.0456979	2632	1061	2954	2657	2911	4965
TOPH_00441	286.61	253.359	270.144	-0.177904	-2.35392	0.0185767	0.0456979	6655	2855	6775	7510	7958	12363
TOPH_02669	31.4628	39.3478	35.2914	0.322637	2.35386	0.0185798	0.0456979	758	262	806	1059	1276	2026
TOPH_04899	6.44364	8.14116	7.3788	0.337359	2.35697	0.0184247	0.0456979	146	66	158	220	254	421
TOPH_00650	24.571	46.9001	35.7716	0.932633	2.35592	0.0184767	0.0456979	611	227	579	1652	1037	2492
TOPH_07108	0.279244	1.63104	0.982485	2.54619	2.35406	0.0185695	0.0456979	5	5	5	50	24	116
TOPH_09774	2.73419	3.72947	3.32734	0.447855	2.35346	0.0185998	0.0457197	67	29	61	121	112	177
TOPH_02985	21.5307	16.7808	19.0427	-0.359584	-2.35323	0.0186111	0.04572	579	198	462	485	558	797
TOPH_00612	90.0081	70.8595	80.2442	-0.345094	-2.35292	0.0186267	0.0457309	2040	822	2337	1935	2180	3792
TOPH_00359	219.04	163.503	191.241	-0.421878	-2.35227	0.0186594	0.0457835	4919	2167	5342	4231	6124	7550
TOPH_09419	468.135	288.573	378.224	-0.697986	-2.35113	0.0187162	0.0458955	13205	3660	11164	8948	7802	15283
TOPH_00036	1.50337	3.53857	2.50812	1.23497	2.34797	0.0188759	0.0462593	39	7	43	95	144	143
TOPH_09588	1.75894	1.01878	1.32912	-0.78786	-2.34681	0.0189349	0.0463069	42	15	44	20	38	54
TOPH_06468	189.789	141.102	165.435	-0.427654	-2.34634	0.0189587	0.0463069	4089	1924	4690	4299	4052	7248
TOPH_05741	96.0827	71.4578	83.6133	-0.427185	-2.34661	0.0189449	0.0463069	2133	850	2606	1885	2542	3437
TOPH_00219	45.8884	40.6232	43.2057	-0.175828	-2.34655	0.0189479	0.0463069	1126	444	1064	1225	1301	1936
TOPH_08812	10.5161	23.0074	16.7038	1.1295	2.34603	0.0189746	0.0463069	287	59	305	611	796	1133
TOPH_06667	0.320074	1.8446	1.09128	2.52683	2.3468	0.0189353	0.0463069	8	2	9	80	19	105
TOPH_04597	12.5124	96.2695	54.3962	2.94372	2.34617	0.0189674	0.0463069	342	87	336	4882	695	4715
TOPH_00583	25.9053	35.9649	30.9114	0.473345	2.34541	0.019006	0.0463557	593	213	711	1093	1061	1810
TOPH_00436	14.9735	19.6677	17.4402	0.393416	2.34507	0.0190237	0.0463712	373	152	330	503	664	1014
TOPH_09882	3.84373	5.6958	4.83226	0.567392	2.34465	0.019045	0.0463955	98	40	82	158	164	310
TOPH_04121	534.111	343.085	438.432	-0.638574	-2.34378	0.0190894	0.0464484	14898	4073	13164	9793	9963	18582
TOPH_08556	0.156737	0.382043	0.296895	1.28539	2.34394	0.0190812	0.0464484	3	2	4	14	10	18
TOPH_02073	56.6993	41.4515	49.0849	-0.451904	-2.34328	0.019115	0.0464831	1146	588	1456	1239	1288	2026
TOPH_03580	57.704	37.7736	47.7062	-0.611292	-2.34197	0.0191821	0.0466015	1397	566	1320	966	1528	1598
TOPH_01999	3.67742	5.73531	4.81982	0.64118	2.34189	0.0191866	0.0466015	83	43	84	182	161	288
TOPH_01607	58.1642	42.2308	50.0551	-0.461835	-2.34029	0.0192686	0.0467176	1401	522	1449	1214	1171	2347
TOPH_03689	6.33915	7.95014	7.18019	0.326691	2.3403	0.0192685	0.0467176	165	54	145	210	256	408
TOPH_07033	1.55705	4.15982	2.86577	1.4177	2.34051	0.0192574	0.0467176	43	10	40	88	203	156
TOPH_08229	0.389182	2.70936	1.57964	2.79944	2.34006	0.0192808	0.0467194	8	7	5	111	32	159
TOPH_08741	206.352	108.848	157.523	-0.922791	-2.33756	0.01941	0.0467957	5419	1784	4890	2668	2801	7173
TOPH_07931	82.3116	55.3898	68.8795	-0.571475	-2.33758	0.0194092	0.0467957	1823	892	1849	1805	1535	2731
TOPH_05996	12.0585	8.47871	10.3329	-0.508137	-2.33769	0.0194036	0.0467957	263	141	275	242	255	441
TOPH_03204	30.6598	23.261	26.8735	-0.398436	-2.33721	0.0194282	0.0467957	716	286	761	623	874	1039
TOPH_00712	106.288	82.7798	94.4266	-0.360626	-2.33899	0.0193357	0.0467957	2369	1005	2724	2144	2976	4001
TOPH_02198	82.6912	64.5779	73.552	-0.356693	-2.33702	0.0194382	0.0467957	1779	788	2170	1962	1969	3159
TOPH_04638	47.4679	40.5096	43.9461	-0.22869	-2.3381	0.0193818	0.0467957	1166	465	1086	1236	1249	1960
TOPH_02551	14.2121	18.801	16.6242	0.403687	2.33855	0.0193585	0.0467957	334	139	340	493	706	857
TOPH_08396	3.23522	5.4238	4.38686	0.74544	2.33837	0.0193682	0.0467957	69	30	87	157	214	211
TOPH_05323	7.33319	14.0034	10.7254	0.93326	2.33744	0.0194166	0.0467957	187	72	159	401	591	486
TOPH_09397	0.259451	1.0898	0.695343	2.07053	2.33809	0.0193825	0.0467957	10	2	3	43	36	35
TOPH_01939	95.0488	77.2631	85.8621	-0.298888	-2.33605	0.0194887	0.0468069	2416	830	2283	2281	2314	3946
TOPH_03363	29.3264	38.9671	34.0694	0.410057	2.3361	0.0194862	0.0468069	774	237	705	1034	1366	1892
TOPH_03903	13.9732	20.9205	17.5097	0.582262	2.33621	0.0194804	0.0468069	369	131	303	524	818	945
TOPH_03536	4.35435	14.2609	9.31076	1.71153	2.33613	0.0194844	0.0468069	131	30	103	556	227	798
TOPH_07270	6.22049	20.1687	13.2082	1.69702	2.33571	0.0195061	0.0468214	152	55	155	617	302	1443
TOPH_06385	597.228	389.619	493.33	-0.616216	-2.33462	0.0195631	0.046845	13811	5339	15580	12318	10010	21012
TOPH_06062	61.4059	51.3	56.2456	-0.259418	-2.33513	0.0195365	0.046845	1409	582	1532	1583	1558	2483
TOPH_09543	0.644364	1.00059	0.875119	0.634902	2.33455	0.0195668	0.046845	18	6	13	27	36	47
TOPH_04419	0.852974	2.40247	1.65361	1.49394	2.33443	0.0195733	0.046845	22	8	19	97	44	121
TOPH_04369	0.0172983	0.34632	0.189867	4.3234	2.33473	0.0195577	0.046845	1	0	0	6	20	11
TOPH_03582	182.405	154.901	168.787	-0.235795	-2.33381	0.0196054	0.0468944	4074	1864	4367	4321	5200	7515
TOPH_06299	1.85059	0.554982	1.14159	-1.73747	-2.33277	0.0196601	0.0468969	62	8	43	12	19	31
TOPH_05829	100.809	69.1327	84.9998	-0.544186	-2.33286	0.0196555	0.0468969	1954	1088	2551	1948	2354	3273
TOPH_07357	17.0321	11.816	14.091	-0.527509	-2.33201	0.0197	0.0468969	424	128	426	352	389	558
TOPH_02549	47.4964	38.0118	42.9499	-0.321369	-2.33339	0.0196279	0.0468969	1077	511	1094	1098	1279	1784
TOPH_06283	85.8686	120.753	103.392	0.491861	2.33183	0.0197097	0.0468969	2137	797	2013	3338	4652	5027
TOPH_02009	2.01645	3.40318	2.7347	0.755066	2.33211	0.019695	0.0468969	41	16	59	86	127	161
TOPH_00024	16.1672	34.9017	25.5559	1.11022	2.33267	0.0196652	0.0468969	456	146	335	1084	739	2148
TOPH_07794	1.98957	4.3475	3.23456	1.12773	2.33207	0.0196969	0.0468969	48	24	39	124	184	153
TOPH_02346	2.61158	8.01314	5.36033	1.61744	2.33335	0.0196299	0.0468969	45	33	63	159	402	301
TOPH_00990	113.806	86.3795	99.9326	-0.397812	-2.33115	0.0197455	0.0469549	3037	1015	2559	2269	3111	4115
TOPH_01017	6.94868	5.72155	6.23387	-0.280333	-2.33048	0.0197807	0.0469837	174	61	164	166	200	263
TOPH_05142	28.2414	81.2884	54.7831	1.52524	2.33061	0.0197741	0.0469837	695	253	693	2958	1286	4919
TOPH_06271	267.087	151.468	209.167	-0.818292	-2.32914	0.0198516	0.0471158	8100	1948	6156	4793	4261	7612
TOPH_08462	0.257494	11.1554	5.7208	5.43706	2.32899	0.0198593	0.0471158	5	5	2	566	14	645
TOPH_01473	4.62512	7.81293	6.27075	0.756373	2.32867	0.0198763	0.0471288	124	43	99	203	323	317
TOPH_07062	1.79377	2.80165	2.34028	0.643282	2.3274	0.019944	0.0472618	33	16	54	76	97	135
TOPH_02219	33.178	42.6787	38.0583	0.363291	2.32628	0.0200038	0.0473761	868	320	711	1159	1500	2025
TOPH_08071	54.3147	120.649	87.4901	1.1514	2.32597	0.0200203	0.0473877	1514	452	1242	3877	2443	7377
TOPH_09828	80.4081	42.9468	61.6428	-0.904788	-2.32493	0.0200757	0.0474529	1931	769	1900	978	1920	1747
TOPH_02971	49.4712	34.9147	42.1711	-0.502755	-2.32503	0.0200703	0.0474529	1012	508	1268	1035	1005	1836
TOPH_09891	1.80849	2.85938	2.36342	0.660915	2.3248	0.0200827	0.0474529	48	16	40	78	78	162
TOPH_01630	399.027	298.989	349.045	-0.416392	-2.32324	0.020166	0.0476049	8344	4113	9927	8834	10298	13288
TOPH_06355	0.957799	1.66563	1.35931	0.798276	2.32317	0.0201703	0.0476049	24	9	22	43	69	70
TOPH_00892	476.087	349.688	412.679	-0.445157	-2.32246	0.0202081	0.0476429	12073	3988	12023	10380	9968	18539
TOPH_05020	13.8016	28.3296	21.1378	1.03747	2.32243	0.0202097	0.0476429	325	152	287	704	1271	1047
TOPH_05229	36.7683	23.6739	30.2812	-0.635161	-2.32175	0.0202465	0.0477021	850	432	720	717	752	1118
TOPH_00546	0.84792	1.5536	1.23161	0.873616	2.32139	0.020266	0.0477205	24	5	20	44	63	62
TOPH_09189	20.237	27.7281	24.0764	0.454357	2.321	0.0202867	0.0477418	470	194	495	706	1062	1266
TOPH_08216	0.592118	0.263792	0.401866	-1.16649	-2.32073	0.0203012	0.0477486	16	4	14	11	8	10
TOPH_08676	2.24657	1.57365	1.87937	-0.513603	-2.3197	0.0203572	0.0477779	56	28	45	43	56	74
TOPH_01130	108.225	82.7225	95.3549	-0.387676	-2.31921	0.0203839	0.0477779	2429	1021	2762	2374	2387	4473
TOPH_03393	57.6558	47.5681	52.4152	-0.277474	-2.31956	0.0203645	0.0477779	1321	537	1458	1275	1505	2515
TOPH_02446	9.79877	23.2312	16.5241	1.24539	2.31937	0.020375	0.0477779	270	76	238	896	464	1177
TOPH_10094	0.15608	0.553537	0.361805	1.82639	2.31932	0.0203775	0.0477779	5	0	4	20	11	30
TOPH_07810	0.435607	4.19715	2.31812	3.26831	2.31936	0.0203757	0.0477779	19	2	6	147	35	310
TOPH_07545	16.8119	11.1847	14.0196	-0.58796	-2.3173	0.0204872	0.0478828	381	187	370	282	430	513
TOPH_03740	88.3759	68.5696	78.4049	-0.366083	-2.31741	0.0204816	0.0478828	2216	851	1985	2154	1975	3406
TOPH_09551	169.074	212.046	190.445	0.326722	2.31743	0.0204805	0.0478828	4336	1401	4224	6045	7240	9893
TOPH_01101	1.09461	2.171	1.66519	0.987944	2.31777	0.0204616	0.0478828	33	9	21	75	58	105
TOPH_05596	13.8497	36.9192	25.3785	1.41452	2.31782	0.020459	0.0478828	392	93	363	1310	692	2130
TOPH_03362	6.79585	15.3726	11.0273	1.17764	2.31682	0.0205133	0.0479164	199	36	184	471	460	758
TOPH_04393	101.262	275.161	188.284	1.44218	2.3165	0.0205312	0.0479309	1698	1325	2224	6474	12767	10139
TOPH_02034	56.0493	40.9718	48.3756	-0.452062	-2.31483	0.0206225	0.0481166	1387	503	1359	1240	1119	2200
TOPH_05009	88.791	35.4492	62.1379	-1.32466	-2.31407	0.0206637	0.0481852	1766	1211	1552	868	1520	1435
TOPH_05459	6.71088	29.4658	18.115	2.13447	2.31376	0.020681	0.0481981	146	74	150	454	1809	835
TOPH_03043	39.8769	54.198	46.96	0.442687	2.31307	0.020719	0.0482042	1023	320	1007	1539	1609	2890
TOPH_04075	6.07256	10.0131	8.12848	0.721509	2.31318	0.0207129	0.0482042	121	67	154	298	268	552
TOPH_07235	14.1158	38.0274	26.0988	1.42973	2.31328	0.0207071	0.0482042	378	132	302	759	1965	1334
TOPH_00073	37.0277	23.7808	30.2813	-0.638809	-2.31283	0.0207322	0.0482075	1014	292	893	643	913	1021
TOPH_06210	39.7682	31.1856	35.3794	-0.350734	-2.31237	0.0207574	0.0482112	1032	382	863	814	1082	1550
TOPH_05092	66.3799	105.298	85.9249	0.665652	2.31245	0.0207527	0.0482112	1494	656	1618	2705	4333	4319
TOPH_02968	6.81942	3.82527	5.29918	-0.834089	-2.3117	0.0207944	0.048214	150	74	159	116	89	225
TOPH_03977	616.904	446.435	531.534	-0.466597	-2.31201	0.020777	0.048214	14387	5538	15911	13409	12249	24112
TOPH_01575	39.9705	32.1556	35.7765	-0.313864	-2.31187	0.0207851	0.048214	965	344	1007	845	1119	1582
TOPH_02801	1.18936	2.64639	1.95128	1.15384	2.31149	0.0208058	0.048214	21	12	35	87	62	145
TOPH_00061	70.7077	54.3417	62.5659	-0.379808	-2.31082	0.0208427	0.0482449	1519	744	1705	1622	1630	2744
TOPH_07228	250.495	197.824	224.237	-0.340559	-2.31087	0.0208403	0.0482449	5634	2577	5866	6127	6502	8785
TOPH_09393	0.620587	0.164543	0.37238	-1.91517	-2.30952	0.0209146	0.0483725	23	5	8	4	7	7
TOPH_07331	2.24367	7.96163	5.1211	1.8272	2.3094	0.0209215	0.0483725	60	21	48	292	106	507
TOPH_02836	26.6779	17.4967	22.1072	-0.608563	-2.30837	0.0209787	0.0484464	612	304	554	428	598	930
TOPH_04331	7.8891	5.87619	6.8826	-0.424981	-2.30802	0.0209981	0.0484464	193	87	173	150	208	288
TOPH_09730	1.2539	1.9466	1.65473	0.634538	2.30802	0.0209979	0.0484464	37	13	22	55	67	92
TOPH_06422	0.838155	12.9761	6.91569	3.9525	2.30797	0.0210009	0.0484464	23	8	17	499	29	1002
TOPH_01062	118.334	87.3811	102.921	-0.437474	-2.30752	0.0210258	0.0484765	2627	1255	2720	2693	2983	3742
TOPH_09215	18.791	16.7007	17.5645	-0.170133	-2.30697	0.0210563	0.0485195	460	170	449	504	521	811
TOPH_01183	10.7386	21.5963	16.1883	1.00798	2.3058	0.0211216	0.0486425	264	88	281	568	967	749
TOPH_08536	608.769	415.526	511.978	-0.550955	-2.30527	0.0211513	0.0486763	16966	4908	14346	12001	11989	22383
TOPH_07292	112.782	87.7504	100.245	-0.362065	-2.30481	0.0211774	0.0486763	2669	1111	2633	2430	3249	3845
TOPH_01082	98.65	83.8402	91.1704	-0.234676	-2.30469	0.0211839	0.0486763	2386	963	2283	2227	2944	4060
TOPH_03549	15.4805	27.8506	21.6762	0.847257	2.3049	0.0211722	0.0486763	391	128	392	927	641	1533
TOPH_08733	1.62289	4.39273	3.01629	1.43655	2.30431	0.0212052	0.0486979	55	13	27	101	115	295
TOPH_00786	219.709	138.34	179.039	-0.667375	-2.30375	0.0212368	0.0487346	4429	2377	5346	4691	3840	6499
TOPH_04780	51.4245	39.1927	45.1515	-0.391871	-2.30341	0.021256	0.0487346	1216	471	1281	1031	1181	2194
TOPH_01813	4.99733	7.59421	6.35003	0.603743	2.30334	0.0212595	0.0487346	129	47	111	243	198	399
TOPH_07897	26.7691	83.422	55.088	1.63986	2.30318	0.0212689	0.0487346	723	161	789	3257	1490	4419
TOPH_04048	36.5285	27.8673	31.9149	-0.390448	-2.30286	0.0212869	0.0487486	954	299	881	738	958	1380
TOPH_01638	423.932	280.282	352.176	-0.596954	-2.30212	0.0213287	0.0488168	9144	4920	8870	8388	9460	12560
TOPH_08851	33.7651	49.9834	41.9083	0.565917	2.30187	0.0213424	0.048821	830	305	820	1536	1289	2760
TOPH_09239	40.1878	70.5248	55.3413	0.811371	2.30084	0.0214007	0.0489269	1045	307	1056	2293	1728	3820
TOPH_06029	18.624	9.34384	13.933	-0.995078	-2.30008	0.0214435	0.0489975	580	164	341	210	369	456
TOPH_05973	10.6581	8.86886	9.65179	-0.265133	-2.29885	0.0215132	0.0491017	274	101	237	266	276	433
TOPH_02649	36.3136	42.2419	39.4716	0.218161	2.29903	0.0215031	0.0491017	901	348	834	1152	1470	2018
TOPH_03291	12.7236	28.5576	20.7156	1.16637	2.29851	0.0215326	0.0491186	235	151	303	1113	676	1271
TOPH_01527	1.27131	0.836856	1.00869	-0.603267	-2.29796	0.0215639	0.0491502	27	12	34	25	30	37
TOPH_01738	17.8971	28.8647	23.4144	0.689577	2.29785	0.0215705	0.0491502	443	153	450	800	1172	1112
TOPH_04229	527.567	318.75	423.021	-0.726929	-2.29722	0.0216064	0.0491941	15093	3775	13259	9678	9140	16454
TOPH_02511	651.854	400.486	526.185	-0.702798	-2.29709	0.0216139	0.0491941	12654	7181	15994	13285	11040	19423
TOPH_06169	1.61962	0.955108	1.24259	-0.761917	-2.29653	0.0216456	0.0492135	42	15	36	20	39	46
TOPH_02236	81.4853	74.0848	77.3918	-0.137362	-2.29641	0.0216523	0.0492135	1942	754	1988	2092	2328	3756
TOPH_08142	14.2087	29.276	21.7452	1.04294	2.2963	0.0216585	0.0492135	391	111	344	981	625	1673
TOPH_04065	36.1782	29.2036	32.5653	-0.308975	-2.29595	0.0216785	0.0492185	832	332	920	810	1052	1326
TOPH_05530	6.30117	8.10217	7.22263	0.362688	2.29584	0.0216848	0.0492185	160	50	152	245	237	409
TOPH_03491	381.639	262.497	321.929	-0.539908	-2.2956	0.0216986	0.0492225	9955	3241	9254	8091	7025	14090
TOPH_01879	478.544	354.643	416.492	-0.432285	-2.29481	0.0217439	0.0492434	10912	4440	12227	11198	9826	18087
TOPH_02020	52.6203	41.6453	46.9942	-0.337463	-2.29502	0.021732	0.0492434	1237	499	1282	1143	1232	2285
TOPH_09519	5.97462	11.1087	8.65689	0.894769	2.29511	0.021727	0.0492434	110	72	148	331	412	449
TOPH_07708	29.5707	23.4478	26.4162	-0.334716	-2.2944	0.0217678	0.0492701	634	289	767	639	744	1218
TOPH_02213	131.861	80.6553	106.178	-0.709178	-2.29416	0.021781	0.0492729	2901	1195	3545	2290	2062	4802
TOPH_06529	98.1769	71.7644	85.0542	-0.452116	-2.29384	0.0217998	0.049288	2160	1088	2169	2193	2196	3477
TOPH_03905	116.005	135.341	125.996	0.222409	2.29331	0.0218301	0.0493293	2640	1162	2793	3730	4325	6949
TOPH_00946	108.323	101.596	104.393	-0.0924904	-2.29272	0.0218638	0.0493675	2633	995	2592	2814	3389	4966
TOPH_06552	41.4595	58.5976	49.9461	0.49914	2.2926	0.0218712	0.0493675	1060	319	1085	1756	1740	2974
TOPH_03354	76.8456	66.2604	71.3913	-0.213815	-2.29178	0.0219186	0.04942	1901	742	1755	1773	2162	3414
TOPH_07101	0.13057	1.58929	0.857957	3.60548	2.29188	0.0219128	0.04942	2	0	6	49	18	121
TOPH_07717	4.56279	6.03082	5.35758	0.402438	2.29022	0.0220088	0.049596	126	42	94	175	186	302
TOPH_04670	4.39045	6.22566	5.3779	0.503859	2.28919	0.0220683	0.0497027	102	46	103	174	176	342
TOPH_07944	175.193	116.04	145.579	-0.594326	-2.28799	0.0221378	0.0498134	4038	1712	4218	2918	4713	4958
TOPH_09041	60.9287	78.9208	70.0676	0.373284	2.28793	0.0221418	0.0498134	1487	589	1405	2159	2948	3464
TOPH_09396	0.208983	0.473006	0.362911	1.17847	2.28649	0.0222254	0.0499738	6	0	6	11	20	21
TOPH_02743	299.004	197.602	248.31	-0.597565	-2.28621	0.0222419	0.0499836	6017	3193	7389	5076	7532	8993
TOPH_01436	18.1389	13.6407	15.8302	-0.411173	-2.28564	0.0222752	0.0500309	449	179	408	424	380	702
TOPH_07166	83.8323	65.7735	74.6228	-0.35	-2.28505	0.0223101	0.050073	1942	763	2141	1827	1949	3578
TOPH_03950	26.4272	38.2232	32.3423	0.532423	2.2849	0.0223185	0.050073	692	230	617	1159	1020	2085
TOPH_02977	25.0512	37.2876	31.211	0.57382	2.28431	0.0223533	0.050096	671	227	551	1180	986	1966
TOPH_10120	43.4424	66.2574	54.8575	0.608978	2.28447	0.0223439	0.050096	1089	372	1083	2032	1694	3689
TOPH_03302	34.991	24.0387	29.4289	-0.541628	-2.28382	0.0223821	0.0501056	1006	316	704	669	836	1127
TOPH_07826	114.64	129.916	122.598	0.180467	2.28401	0.0223711	0.0501056	2738	1106	2717	3957	4016	6266
TOPH_02593	124.948	85.5845	105.304	-0.545904	-2.28331	0.0224121	0.0501451	2510	1353	3057	2716	2784	3733
TOPH_07943	81.0072	68.6601	74.7897	-0.238577	-2.2831	0.0224242	0.0501451	1793	807	2012	1867	2269	3455
TOPH_05743	21.9894	13.2359	17.6402	-0.732349	-2.28039	0.0225846	0.0501523	479	256	467	355	523	552
TOPH_03355	323.755	229.487	276.658	-0.496491	-2.28202	0.0224882	0.0501523	7315	3417	7308	6950	8241	9412
TOPH_00110	20.8189	15.0856	17.926	-0.464722	-2.28043	0.022582	0.0501523	536	218	422	418	460	800
TOPH_07279	3463.25	2526.66	2994.82	-0.454898	-2.2817	0.0225071	0.0501523	86276	30943	84239	78018	68457	134164
TOPH_03221	5.27254	3.86747	4.44644	-0.447107	-2.28108	0.0225438	0.0501523	139	45	119	104	114	208
TOPH_00562	15.0675	11.2751	13.0475	-0.418302	-2.28027	0.0225915	0.0501523	320	135	414	307	374	563
TOPH_00360	33.4397	25.9344	29.6572	-0.366696	-2.28143	0.0225229	0.0501523	871	337	693	718	878	1256
TOPH_08576	74.3295	58.4061	66.3953	-0.347816	-2.28214	0.0224811	0.0501523	1553	764	1877	1718	1894	2786
TOPH_04193	119.534	142.075	130.978	0.249231	2.28136	0.022527	0.0501523	2814	1131	2913	3895	5103	6521
TOPH_01060	31.3445	38.3795	34.7368	0.292125	2.2813	0.0225307	0.0501523	821	261	732	1065	1242	1929
TOPH_06085	52.6972	66.8321	59.9331	0.342814	2.28014	0.0225992	0.0501523	1260	522	1217	2071	1916	3379
TOPH_06613	5.50636	8.64339	7.10849	0.650498	2.2822	0.0224776	0.0501523	124	49	145	264	221	480
TOPH_00083	1.30221	2.9542	2.17861	1.18181	2.28079	0.0225609	0.0501523	32	16	25	63	131	129
TOPH_03184	1.81302	4.52259	3.18931	1.31875	2.28128	0.0225318	0.0501523	48	16	41	161	81	265
TOPH_01193	24.5953	41.7923	33.2147	0.764854	2.27966	0.0226281	0.0501891	577	212	649	1399	992	2243
TOPH_08051	361.912	237.981	299.781	-0.604793	-2.27823	0.0227126	0.050282	9172	2754	9849	6873	6819	12889
TOPH_00630	146.731	99.7443	123.194	-0.556865	-2.27784	0.0227362	0.050282	3227	1406	3757	2696	3925	4133
TOPH_04137	190.744	143.791	167.317	-0.407664	-2.27781	0.0227381	0.050282	4404	2045	4150	4268	4259	7384
TOPH_02561	188.816	149.749	169.143	-0.334432	-2.27771	0.0227437	0.050282	4598	1732	4576	4752	4313	7357
TOPH_04742	152.814	124.688	138.889	-0.293455	-2.27802	0.0227255	0.050282	3597	1609	3356	3674	4029	5956
TOPH_02285	60.4123	51.861	55.7057	-0.220193	-2.27866	0.0226875	0.050282	1520	526	1442	1505	1614	2596
TOPH_00254	77.5678	62.672	70.2241	-0.307636	-2.27694	0.0227897	0.0503564	1841	813	1712	1912	1998	2930
TOPH_02309	2.48442	0.838344	1.67387	-1.5673	-2.2754	0.0228822	0.0505168	53	39	35	29	21	42
TOPH_03367	6.28952	4.26557	5.2438	-0.560212	-2.27532	0.022887	0.0505168	125	62	173	134	141	190
TOPH_09645	13.5349	21.1509	17.3739	0.64404	2.27477	0.0229199	0.0505424	355	121	308	651	533	1183
TOPH_05802	40.6263	106.854	73.7188	1.39516	2.27471	0.0229234	0.0505424	1144	227	1195	3385	2351	6338
TOPH_02491	119.919	80.5572	100.266	-0.573977	-2.2745	0.0229361	0.0505432	2488	1303	2843	2681	2326	3739
TOPH_06930	28.8105	17.0064	22.8659	-0.760517	-2.27409	0.0229603	0.0505694	722	283	634	545	399	959
TOPH_08469	3.25348	17.2949	10.305	2.41029	2.27379	0.0229787	0.0505826	58	43	69	874	190	756
TOPH_03094	72.5122	109.514	91.0516	0.594826	2.27282	0.023037	0.0506691	1792	668	1725	3277	2786	6258
TOPH_00831	125.938	310.451	218.235	1.30165	2.27272	0.0230428	0.0506691	2924	1271	2907	6688	15761	10467
TOPH_04349	302.063	227.522	264.815	-0.408846	-2.27238	0.0230635	0.0506874	6824	3123	6989	6124	8468	10187
TOPH_01157	333.868	222.652	278.302	-0.584486	-2.27188	0.0230938	0.0506988	6672	3713	7925	7200	6860	10042
TOPH_01664	131.624	103.48	117.588	-0.347073	-2.27168	0.0231059	0.0506988	2800	1361	3237	3124	3172	5069
TOPH_08197	0.329844	0.771662	0.563225	1.22618	2.27203	0.0230844	0.0506988	8	2	9	18	20	48
TOPH_04301	47.3653	37.0197	42.2722	-0.355536	-2.27113	0.0231393	0.0507448	1018	511	1128	1070	1156	1859
TOPH_03715	41.0421	34.6109	37.5598	-0.245876	-2.27031	0.023189	0.0507997	1040	369	957	913	1167	1745
TOPH_03550	8.79469	10.4334	9.70716	0.246506	2.27016	0.023198	0.0507997	231	79	195	284	354	509
TOPH_04450	22.4057	31.6714	27.0753	0.499317	2.2701	0.0232016	0.0507997	536	199	564	769	1221	1495
TOPH_07747	67.9125	75.4497	71.7575	0.151837	2.26926	0.0232528	0.0508611	1668	613	1628	2074	2584	3635
TOPH_05402	58.0033	88.7618	73.378	0.613803	2.26923	0.0232545	0.0508611	1647	463	1336	2958	2699	3911
TOPH_03501	4.02331	2.7754	3.35264	-0.535688	-2.26854	0.023296	0.0508974	106	39	86	73	106	126
TOPH_07982	0.278644	0.573065	0.45018	1.04028	2.26874	0.0232843	0.0508974	6	2	8	12	20	31
TOPH_08161	1.68023	5.19065	3.43457	1.62726	2.26798	0.0233304	0.0509452	45	10	47	168	87	341
TOPH_06666	336.853	243.388	289.933	-0.468861	-2.26758	0.0233548	0.0509713	8695	2814	8371	6954	6907	13406
TOPH_09306	3.91843	2.73798	3.28918	-0.517165	-2.26661	0.0234139	0.0510729	101	42	82	84	77	140
TOPH_03859	1.22274	0.403234	0.79744	-1.60043	-2.26584	0.0234613	0.0511408	22	12	36	18	7	19
TOPH_00915	661.918	436.64	549.158	-0.600207	-2.2655	0.0234821	0.0511408	17640	5462	16092	14212	11515	22415
TOPH_07251	4.00096	8.31981	6.15512	1.0562	2.26549	0.0234825	0.0511408	103	28	108	231	190	535
TOPH_04885	14.4968	8.85243	11.6459	-0.711594	-2.26508	0.0235077	0.0511684	360	146	316	210	372	382
TOPH_01097	56.4651	68.6076	62.5585	0.281009	2.26454	0.0235411	0.0512038	1340	509	1415	1917	2067	3660
TOPH_02589	14.218	36.1878	25.2312	1.34778	2.26441	0.023549	0.0512038	380	135	300	1391	631	1977
TOPH_03326	227.176	366.007	296.644	0.688062	2.26359	0.0235996	0.0512865	5338	2080	5717	9924	15137	14006
TOPH_09800	5.60782	9.56005	7.59129	0.769578	2.26304	0.0236333	0.0513325	156	43	131	317	237	503
TOPH_07564	214.82	321.994	268.463	0.583905	2.26257	0.0236625	0.0513411	5503	1964	4958	11220	8611	15098
TOPH_07300	23.1203	35.6091	29.4307	0.623086	2.26236	0.023675	0.0513411	575	225	519	1131	891	1945
TOPH_02411	3.1495	5.27538	4.27079	0.744152	2.26261	0.0236599	0.0513411	59	29	93	167	170	238
TOPH_04200	39.7562	27.0267	33.2456	-0.556792	-2.26096	0.0237617	0.0514745	1132	327	884	713	834	1484
TOPH_06440	107.875	179.11	143.549	0.731483	2.26113	0.0237511	0.0514745	2599	1036	2530	6063	4215	9555
TOPH_02636	10.3826	13.3737	11.9355	0.365225	2.25975	0.0238365	0.0516093	259	85	257	430	429	595
TOPH_07754	7.42367	4.93534	6.16194	-0.588982	-2.2588	0.0238961	0.051711	165	80	176	115	191	238
TOPH_03498	246.695	59.0353	152.843	-2.06308	-2.25802	0.0239444	0.0517403	7040	1847	6016	874	3592	1781
TOPH_06131	205.604	124.873	165.276	-0.719409	-2.25797	0.0239477	0.0517403	4158	2426	4482	3437	4739	5326
TOPH_08981	191.192	134.152	162.583	-0.511147	-2.25764	0.0239679	0.0517403	4238	1745	5077	3406	5182	6072
TOPH_08144	30.7767	42.6636	36.8783	0.471167	2.25756	0.023973	0.0517403	646	314	781	1370	1385	1844
TOPH_07096	0.282249	4.5001	2.40535	3.99492	2.25779	0.0239586	0.0517403	1	4	10	190	32	286
TOPH_06743	138.066	93.0259	115.475	-0.56965	-2.25704	0.0240057	0.0517837	3329	1267	3381	2331	3773	3997
TOPH_06932	40.1713	51.6338	45.8374	0.36215	2.25602	0.0240697	0.0518943	1072	333	945	1458	1584	2690
TOPH_02463	8.37436	13.5298	11.0165	0.692093	2.25568	0.0240904	0.0519116	201	82	195	325	567	579
TOPH_03746	93.948	65.7141	79.65	-0.51566	-2.2554	0.0241083	0.0519227	2366	747	2474	1639	2379	3258
TOPH_01662	44.8058	30.2464	37.5354	-0.56692	-2.25489	0.0241401	0.0519638	1096	471	942	898	1127	1216
TOPH_07151	126.666	115.537	120.58	-0.132683	-2.25441	0.0241701	0.0520011	3093	1153	3050	3243	3661	5860
TOPH_04692	19.4176	31.3309	25.3686	0.690222	2.25399	0.0241967	0.052031	569	152	431	801	1207	1414
TOPH_00742	3.43529	15.7375	9.60817	2.1957	2.25371	0.0242146	0.052042	69	37	85	641	155	976
TOPH_01650	30.8856	57.2101	44.098	0.889338	2.25346	0.0242299	0.0520475	749	297	719	2153	1294	2764
TOPH_02096	4.49645	7.55635	6.05248	0.748904	2.25217	0.0243114	0.0521952	110	37	115	176	317	332
TOPH_01598	158.504	129.32	143.994	-0.293576	-2.25111	0.0243787	0.0523121	3584	1633	3704	4012	4041	6045
TOPH_00516	34.486	26.6497	30.3296	-0.371893	-2.25049	0.0244177	0.0523136	868	288	857	749	792	1426
TOPH_04714	96.4401	89.2279	92.3025	-0.112138	-2.25088	0.0243929	0.0523136	2307	880	2357	2531	2828	4470
TOPH_07104	0.0876545	0.999533	0.54993	3.51135	2.25066	0.0244069	0.0523136	0	1	4	25	18	75
TOPH_09310	0.226398	0.0818664	0.134164	-1.46752	-2.24982	0.0244603	0.0523646	6	2	5	1	4	4
TOPH_06508	27.0109	51.1026	39.0965	0.919855	2.24971	0.0244672	0.0523646	655	248	657	1262	2320	1860
TOPH_05800	4.2402	6.19224	5.23924	0.546331	2.24928	0.0244945	0.0523808	119	37	88	156	208	321
TOPH_09478	2.03587	3.59711	2.8563	0.821191	2.24919	0.0245004	0.0523808	51	17	50	104	150	129
TOPH_04873	50.6353	84.0744	67.4801	0.731525	2.2486	0.0245376	0.0524331	1114	570	1092	2250	3397	3389
TOPH_03337	40.539	30.4523	35.3018	-0.412756	-2.24825	0.0245603	0.0524541	918	340	1114	880	929	1561
TOPH_09710	300.615	139.265	219.918	-1.11008	-2.24711	0.0246328	0.0525278	7983	2978	6078	3145	6617	5125
TOPH_01935	24.7506	36.3594	30.6448	0.554865	2.2471	0.0246333	0.0525278	613	242	556	941	1455	1543
TOPH_09510	0.29822	1.68453	1.00533	2.4979	2.2471	0.0246334	0.0525278	7	3	7	62	14	119
TOPH_05762	223.765	198.068	210.365	-0.175985	-2.2463	0.0246846	0.0526097	5542	1992	5437	5394	6534	9982
TOPH_07280	65.5085	46.443	55.9673	-0.496219	-2.24516	0.024758	0.0526169	1340	684	1648	1427	1316	2391
TOPH_08541	26.2837	19.3865	22.757	-0.439114	-2.246	0.0247039	0.0526169	616	253	635	465	726	953
TOPH_03702	435.39	340.45	387.656	-0.354862	-2.24531	0.0247485	0.0526169	11804	3652	10211	9762	10606	17292
TOPH_01171	61.4852	49.7121	55.6852	-0.306642	-2.24475	0.0247844	0.0526169	1473	643	1351	1498	1650	2263
TOPH_00578	85.0705	74.2333	79.3773	-0.196591	-2.24464	0.024791	0.0526169	2122	789	1984	2063	2315	3856
TOPH_09447	2.12477	3.35946	2.75619	0.660922	2.24542	0.0247411	0.0526169	55	15	53	104	87	181
TOPH_04538	14.3929	24.2153	19.3619	0.750566	2.24574	0.0247207	0.0526169	375	142	302	790	582	1323
TOPH_08455	0.0328513	6.13625	3.08555	7.54526	2.24489	0.024775	0.0526169	0	0	2	296	15	370
TOPH_08982	80.7396	57.6155	69.0906	-0.486819	-2.24376	0.0248481	0.0526884	2186	753	1708	1443	2122	2793
TOPH_01431	32.5866	50.2282	41.508	0.62422	2.24372	0.0248505	0.0526884	724	335	776	1709	1289	2507
TOPH_05055	129.933	100.592	115.21	-0.369256	-2.24344	0.0248683	0.0526989	2960	1288	3126	3021	2832	5322
TOPH_04605	0.380356	1.08813	0.751459	1.51642	2.24319	0.0248848	0.0527065	10	3	9	38	19	65
TOPH_00150	46.2749	37.9296	42.0285	-0.286907	-2.24199	0.0249618	0.0528423	1029	450	1166	1021	1351	1789
TOPH_03944	279.058	182.05	230.495	-0.616229	-2.24121	0.0250124	0.052843	6023	2613	7410	4470	7329	8056
TOPH_09993	4.05775	3.29285	3.59881	-0.301344	-2.24128	0.0250079	0.052843	95	47	91	91	117	154
TOPH_06209	78.3479	65.4715	71.8891	-0.259027	-2.24137	0.0250019	0.052843	1796	777	1887	2025	1964	3193
TOPH_00193	57.4952	75.2294	66.2585	0.387855	2.24119	0.0250139	0.052843	1503	460	1431	1999	2567	3753
TOPH_00284	20.7182	32.697	26.6955	0.658255	2.24047	0.0250601	0.0529134	570	164	493	750	1238	1650
TOPH_08948	2154.36	1133.7	1644.03	-0.926216	-2.23901	0.0251554	0.0530759	45238	23771	49317	29067	49906	41718
TOPH_07497	52.6534	36.9232	44.6784	-0.511998	-2.23833	0.0251996	0.0530759	1317	481	1245	842	1312	1995
TOPH_06609	52.0174	39.7003	45.9312	-0.389847	-2.2383	0.0252016	0.0530759	1087	568	1245	1142	1268	1963
TOPH_07535	34.907	28.3778	31.4816	-0.298753	-2.23842	0.0251936	0.0530759	826	328	851	714	955	1489
TOPH_05259	2.48401	6.70826	4.62081	1.43327	2.23829	0.025202	0.0530759	57	24	61	239	106	414
TOPH_07450	29.3172	13.1021	21.1433	-1.16194	-2.23761	0.0252464	0.053091	1040	193	572	376	374	715
TOPH_07021	162.184	143.85	153.057	-0.173065	-2.23797	0.025223	0.053091	3642	1614	3977	4047	4710	7091
TOPH_08463	0.148503	4.73609	2.45149	4.99513	2.23758	0.0252482	0.053091	5	2	1	239	6	276
TOPH_09157	136.45	157.78	147.237	0.209536	2.23701	0.0252854	0.0531147	3544	1262	3054	4591	5124	7596
TOPH_05966	1.99209	4.36455	3.17742	1.13155	2.23703	0.0252842	0.0531147	53	12	54	92	193	193
TOPH_04445	96.6642	106.806	102.03	0.143938	2.23681	0.0252984	0.0531148	2256	908	2388	3117	3597	4961
TOPH_00656	564.501	410.359	487.433	-0.460089	-2.23355	0.0255129	0.0535217	12024	5923	13547	12503	11543	21441
TOPH_00097	64.4814	95.734	80.2237	0.570148	2.23346	0.0255185	0.0535217	1574	668	1377	3097	2519	4955
TOPH_04587	13.5994	20.0809	16.9308	0.562277	2.23271	0.025568	0.0535824	374	136	264	533	725	945
TOPH_07646	8.5398	16.8132	12.6878	0.977318	2.23263	0.0255736	0.0535824	223	69	212	561	353	973
TOPH_08849	175.362	354.002	264.708	1.01343	2.23171	0.025634	0.0536814	4365	1516	4396	9145	16286	11865
TOPH_00997	479.367	272.23	375.793	-0.816306	-2.23141	0.0256542	0.0536963	10560	5131	10889	6830	11787	10567
TOPH_08837	333.884	185.927	259.929	-0.844611	-2.23089	0.0256882	0.0537123	5667	4023	8134	5698	6272	8109
TOPH_03388	7.85112	11.6628	9.78231	0.57095	2.23092	0.0256867	0.0537123	227	67	161	306	417	560
TOPH_00421	139.349	173.931	156.702	0.319812	2.23065	0.025704	0.0537179	3359	1251	3473	4853	6366	7662
TOPH_02583	26.1975	16.3404	21.2479	-0.680984	-2.23006	0.0257437	0.0537557	483	264	735	531	521	710
TOPH_03983	36.6369	29.6397	32.9576	-0.305769	-2.22979	0.0257615	0.0537557	950	335	827	769	981	1544
TOPH_02778	1.63815	6.20488	3.96416	1.92133	2.22991	0.0257533	0.0537557	33	24	28	228	93	379
TOPH_06745	2.59372	4.06791	3.44105	0.649266	2.229	0.0258136	0.0538369	54	31	63	138	123	183
TOPH_01343	200.163	141.932	171.018	-0.495973	-2.22651	0.0259798	0.0539497	4717	1989	4635	3666	5604	6139
TOPH_08074	13.5022	9.9061	11.6375	-0.446805	-2.22687	0.0259562	0.0539497	279	132	361	293	289	514
TOPH_06993	12.8096	9.72003	11.1977	-0.398189	-2.22721	0.0259335	0.0539497	345	124	265	268	337	462
TOPH_03986	6.44364	4.99385	5.64905	-0.367723	-2.22702	0.025946	0.0539497	163	66	141	149	143	257
TOPH_04967	181.017	141.742	161.326	-0.352854	-2.22734	0.0259242	0.0539497	4118	1781	4389	4365	4007	7296
TOPH_08704	29.4312	34.2284	32.019	0.217852	2.22641	0.0259865	0.0539497	698	283	707	927	1207	1624
TOPH_05311	97.1578	134.635	115.825	0.470655	2.22661	0.0259733	0.0539497	2545	744	2526	3868	4645	6159
TOPH_02771	1.72102	3.69467	2.75308	1.10218	2.22743	0.0259184	0.0539497	39	19	39	79	173	148
TOPH_08199	4.14844	23.0518	13.6004	2.47424	2.22662	0.025973	0.0539497	146	23	92	901	213	1515
TOPH_06406	3.12542	9.41531	6.29037	1.59096	2.22576	0.0260299	0.0540125	79	29	72	344	132	592
TOPH_01446	14.2008	9.71135	11.8778	-0.548228	-2.22537	0.0260564	0.0540263	350	132	335	221	376	478
TOPH_06875	138.206	112.64	125.321	-0.295098	-2.22527	0.026063	0.0540263	3271	1333	3292	3345	3243	5915
TOPH_08781	25.6813	10.3463	17.9928	-1.3116	-2.22501	0.0260805	0.0540351	624	282	510	308	188	704
TOPH_08073	3.65861	6.79525	5.30315	0.893229	2.22447	0.0261168	0.054083	90	41	74	226	253	236
TOPH_08206	27.1196	53.8135	40.4807	0.988632	2.22401	0.0261477	0.0541194	677	231	684	1707	1109	3298
TOPH_07635	0.0341106	0.578263	0.307181	4.08343	2.22377	0.0261637	0.0541252	2	0	0	10	10	51
TOPH_06695	55.6572	119.272	87.4924	1.09961	2.22322	0.0262012	0.0541753	1289	494	1458	2818	5735	4077
TOPH_07040	135.521	168.927	152.527	0.317883	2.22266	0.0262386	0.0541979	2938	1422	3235	4827	5265	8601
TOPH_07916	0.0696609	0.29108	0.194539	2.063	2.22267	0.0262382	0.0541979	1	0	3	6	14	12
TOPH_07274	15.7993	10.8728	13.3279	-0.539139	-2.22193	0.0262883	0.0542496	297	169	422	314	357	522
TOPH_05454	106.662	90.8448	98.4651	-0.231576	-2.22172	0.0263021	0.0542496	2594	935	2665	2663	3101	4131
TOPH_07764	9.3694	10.6881	10.1645	0.189979	2.2217	0.0263035	0.0542496	214	89	235	296	344	535
TOPH_04114	3.4496	1.72132	2.61054	-1.00292	-2.22125	0.0263338	0.0542593	79	46	64	62	47	78
TOPH_00374	3.56294	2.28101	2.90905	-0.643393	-2.22063	0.0263763	0.0542593	72	43	87	64	62	127
TOPH_04481	395.862	267.246	331.389	-0.56683	-2.22031	0.0263977	0.0542593	9822	3062	10859	7492	7736	14741
TOPH_04373	87.0531	59.1973	73.1	-0.556364	-2.22026	0.0264011	0.0542593	1982	886	2037	1944	1528	3059
TOPH_08708	172.973	118.578	145.755	-0.544708	-2.22095	0.0263544	0.0542593	4220	1753	3777	3977	3151	5854
TOPH_01048	67.5398	46.392	56.8439	-0.54186	-2.22098	0.0263523	0.0542593	1436	580	1939	1310	1366	2505
TOPH_04305	72.0792	51.2802	61.6362	-0.491182	-2.22072	0.0263699	0.0542593	1871	702	1535	1365	1970	2233
TOPH_00262	39.2216	31.4643	35.257	-0.317932	-2.21986	0.0264283	0.054288	988	381	873	946	915	1617
TOPH_07474	21.6915	34.6767	28.2527	0.67684	2.21925	0.0264697	0.0543379	535	208	498	949	1435	1315
TOPH_07621	46.6067	115.129	80.8601	1.30464	2.21911	0.0264792	0.0543379	1440	309	1123	3949	2261	6721
TOPH_07786	1.26469	2.85057	2.08802	1.17247	2.21804	0.0265524	0.0544607	32	13	27	91	56	176
TOPH_05111	97.3764	77.5371	87.4076	-0.328685	-2.21732	0.0266009	0.054533	2198	956	2389	2425	2238	3862
TOPH_04580	12.6951	15.9295	14.3516	0.327423	2.21545	0.0267289	0.0547678	311	113	308	428	480	868
TOPH_01013	540.66	397.101	468.833	-0.445214	-2.21491	0.0267663	0.0548112	11817	5186	13899	11302	14843	16642
TOPH_09068	1.42127	10.6096	6.02192	2.90012	2.21476	0.0267769	0.0548112	33	10	43	472	55	664
TOPH_01805	33.0866	21.7673	27.4591	-0.604089	-2.2138	0.0268424	0.0548163	745	388	670	632	633	1157
TOPH_05295	70.098	53.5778	61.8869	-0.387738	-2.214	0.0268289	0.0548163	1618	741	1566	1725	1657	2428
[truncated: 1,364 more rows]

## Sheet: deg.To.Ym.CUT
Gene	Ym (RPM)	CUT (RPM)	overall (RPM)	log2 fold change	statistic	p.value	q.value	Ym_1	Ym_3	Ym_4	CUT_4	CUT_6	CUT_8
TOPH_02212	60.6782	34.2111	47.0716	-0.826716	-5.25327	1.49e-07	0.00072613	1279	407	1202	976	1139	1646
TOPH_09393	0.175633	0.164347	0.16591	-0.0958216	-4.7919	1.65e-06	0.00401433	2	5	1	4	7	7
TOPH_04684	47.7148	68.3402	58.3194	0.5183	4.48217	7.39e-06	0.011969	970	349	952	1944	2230	3339
TOPH_01425	5.68411	0.829238	3.161	-2.77708	-3.84749	0.000119333	0.0207112	133	34	105	29	24	38
TOPH_05017	21.7066	5.92644	13.5721	-1.87289	-3.89803	9.7e-05	0.0207112	500	130	420	165	202	284
TOPH_04087	23.1535	11.8433	17.3555	-0.967156	-4.18807	2.81e-05	0.0207112	474	157	471	361	370	571
TOPH_00408	61.7191	34.5928	47.7333	-0.835245	-4.02591	5.68e-05	0.0207112	1273	417	1253	946	1100	1771
TOPH_01485	143.333	81.3312	112.529	-0.817491	-3.84886	0.000118669	0.0207112	2730	1047	3006	2430	2694	3747
TOPH_00349	138.604	79.638	109.15	-0.799445	-3.9948	6.47e-05	0.0207112	2785	980	2830	2359	2700	3622
TOPH_05855	162.572	96.2548	128.769	-0.756152	-3.93707	8.25e-05	0.0207112	3467	1080	3247	2700	3226	4653
TOPH_06289	63.3198	39.2602	51.0676	-0.689589	-3.97292	7.1e-05	0.0207112	1325	444	1245	1069	1302	1949
TOPH_01860	83.0786	54.2317	68.6539	-0.615341	-3.8492	0.000118503	0.0207112	1706	605	1635	1507	1722	2758
TOPH_02832	69.2046	47.5049	58.0049	-0.542792	-3.85119	0.000117547	0.0207112	1425	465	1404	1376	1602	2244
TOPH_03303	73.2214	50.6207	61.8213	-0.532538	-4.05801	4.95e-05	0.0207112	1467	529	1489	1405	1625	2535
TOPH_02740	250.104	173.157	211.25	-0.530449	-3.87302	0.000107497	0.0207112	5112	1715	5122	5071	5800	8052
TOPH_08088	132.03	92.4817	112.722	-0.513622	-4.05951	4.92e-05	0.0207112	2635	983	2666	2583	3009	4575
TOPH_00475	53.7448	39.9599	46.6739	-0.427571	-4.0144	5.96e-05	0.0207112	1077	381	1100	1110	1329	1954
TOPH_04778	165.163	127.411	146.621	-0.374398	-4.25459	2.09e-05	0.0207112	3339	1205	3317	3679	4072	6256
TOPH_01159	263.494	210.234	236.812	-0.325773	-3.8889	0.000100698	0.0207112	5300	1854	5389	6179	6884	9994
TOPH_02472	19.4977	32.219	25.9478	0.724606	4.02074	5.8e-05	0.0207112	409	130	389	952	1071	1519
TOPH_00507	21.5567	36.8854	29.5936	0.77491	4.13543	3.54e-05	0.0207112	441	168	417	1061	1224	1770
TOPH_03797	124.708	299.26	212.734	1.26285	4.19368	2.74e-05	0.0207112	2486	965	2417	8355	9757	14922
TOPH_08470	92.8505	240.366	166.397	1.37225	3.86767	0.000109881	0.0207112	1983	587	1943	7415	7140	11843
TOPH_08363	5.3542	17.48	11.5369	1.70697	3.88675	0.000101594	0.0207112	100	41	113	518	620	758
TOPH_02632	14.4876	51.4662	33.2099	1.8288	3.89445	9.84e-05	0.0207112	278	119	281	1497	1847	2225
TOPH_04997	1.76488	6.87678	4.37085	1.96216	3.92094	8.82e-05	0.0207112	43	12	29	194	241	321
TOPH_05958	142.111	892.897	517.478	2.65147	4.03881	5.37e-05	0.0207112	2439	945	3483	26464	30563	39809
TOPH_02129	9.67383	67.4455	38.6351	2.80156	3.97412	7.06e-05	0.0207112	190	76	187	2109	1732	3676
TOPH_04706	11.9739	27.3618	19.96	1.19227	3.81559	0.000135856	0.0227658	233	99	236	837	845	1321
TOPH_06015	18.6573	12.4983	15.5674	-0.578011	-3.7452	0.000180252	0.0257635	361	142	385	346	405	623
TOPH_09190	16.052	21.8037	19.042	0.441824	3.74605	0.000179642	0.0257635	332	110	322	637	694	1066
TOPH_02092	25.9221	40.7219	33.4628	0.651625	3.76732	0.000165011	0.0257635	541	181	512	1155	1399	1913
TOPH_08319	25.6958	47.9524	36.8857	0.900071	3.7619	0.000168625	0.0257635	533	179	512	1462	1441	2369
TOPH_06990	52.8673	104.461	78.5288	0.98252	3.75545	0.00017303	0.0257635	1176	351	1006	2885	3501	5122
TOPH_02037	37.7138	27.7618	32.38	-0.44199	-3.72769	0.000193242	0.0258327	741	256	798	771	899	1382
TOPH_00053	112.784	98.4944	105.696	-0.195451	-3.71896	0.000200045	0.0258327	2284	826	2258	2793	3255	4780
TOPH_01807	280.469	252.385	266.017	-0.152213	-3.7165	0.000202	0.0258327	5719	1986	5644	7273	8131	12342
TOPH_01783	15.0015	22.1858	18.8093	0.564532	3.72752	0.000193376	0.0258327	302	111	301	621	759	1059
TOPH_00031	100.113	67.5578	83.1164	-0.567438	-3.70349	0.000212653	0.0264977	2123	663	1992	1909	2184	3344
TOPH_03583	39.7733	17.8908	28.5335	-1.15258	-3.68582	0.000227965	0.0267809	763	254	899	480	595	902
TOPH_05490	62.809	35.0828	48.9777	-0.840208	-3.67166	0.000240984	0.0267809	1215	457	1306	942	1251	1657
TOPH_04892	72.7802	88.4339	80.8354	0.281053	3.67007	0.00024248	0.0267809	1476	502	1486	2607	2867	4248
TOPH_00096	19.6658	28.0893	23.9853	0.514331	3.67793	0.000235138	0.0267809	385	142	409	793	888	1407
TOPH_05658	84.1204	194.224	139.336	1.2072	3.68312	0.000230396	0.0267809	1703	627	1626	5796	5536	10242
TOPH_04858	74.576	49.8382	61.5772	-0.58146	-3.63983	0.000272816	0.0283391	1586	488	1478	1440	1629	2409
TOPH_02911	74.5518	50.701	62.2666	-0.556228	-3.63781	0.000274964	0.0283391	1501	508	1546	1375	1746	2455
TOPH_07182	248.358	170.044	208.928	-0.546514	-3.63321	0.000279915	0.0283391	4989	1744	5098	4737	5309	8827
TOPH_08878	15.8626	47.6636	31.6517	1.58726	3.64841	0.000263871	0.0283391	337	94	340	1422	1333	2549
TOPH_07671	197.214	113.348	155.26	-0.799004	-3.61274	0.000302983	0.0296393	3848	1430	4053	2931	3834	5832
TOPH_00356	89.9313	54.1389	71.1508	-0.732157	-3.59139	0.000328916	0.0296393	1874	572	1861	1491	1781	2694
TOPH_04887	61.9702	42.407	51.6176	-0.547274	-3.59156	0.000328706	0.0296393	1313	411	1227	1175	1390	2099
TOPH_08362	79.4891	124.593	102.213	0.64839	3.58923	0.000331657	0.0296393	1590	558	1638	3793	4130	5610
TOPH_03994	14.3521	22.6453	18.6751	0.657952	3.58886	0.000332124	0.0296393	297	102	284	657	782	1042
TOPH_00535	29.8985	66.3712	48.3965	1.15048	3.58626	0.00033545	0.0296393	630	236	538	1889	2052	3411
TOPH_05541	19.1405	43.1527	31.4997	1.17282	3.60691	0.000309859	0.0296393	346	156	409	1232	1399	2113
TOPH_02640	143.434	89.5272	116.337	-0.679984	-3.58033	0.000343163	0.0297793	2744	995	3109	2624	3020	4123
TOPH_06040	1.95397	0.245599	1.10526	-2.99203	-3.57379	0.000351857	0.0298867	45	16	32	5	9	13
TOPH_00460	118.188	68.4065	92.9444	-0.788874	-3.56236	0.000367541	0.0298867	2319	789	2573	1809	2330	3427
TOPH_08855	11.976	21.076	16.5971	0.815463	3.56424	0.000364908	0.0298867	259	82	229	588	722	1007
TOPH_09596	1.15558	3.92959	2.55174	1.76577	3.56132	0.000369001	0.0298867	19	6	30	120	119	193
TOPH_05135	70.8457	41.4371	55.7174	-0.773756	-3.53222	0.00041209	0.0300241	1471	455	1483	1164	1450	1919
TOPH_07695	353.903	216.603	285.467	-0.708302	-3.52342	0.000426017	0.0300241	6668	2618	7366	6511	7203	9833
TOPH_09015	72.3686	52.0176	62.4476	-0.476365	-3.53816	0.000402921	0.0300241	1431	541	1466	1438	1782	2496
TOPH_01757	48.1298	34.6135	41.196	-0.475595	-3.54668	0.000390111	0.0300241	938	344	1008	969	1090	1755
TOPH_09195	139.963	105.023	122.915	-0.414348	-3.53621	0.000405918	0.0300241	2852	1036	2749	2996	3543	4979
TOPH_05920	67.9268	56.4059	61.8999	-0.268134	-3.53528	0.000407343	0.0300241	1329	480	1424	1587	1864	2750
TOPH_02093	70.4725	96.8735	83.8523	0.459042	3.52324	0.000426302	0.0300241	1480	507	1364	2694	3150	4838
TOPH_09257	11.6846	22.4982	17.3042	0.945204	3.52519	0.000423176	0.0300241	232	92	230	696	677	1097
TOPH_07915	24.278	53.6377	39.0524	1.1436	3.52464	0.000424063	0.0300241	479	175	498	1712	1507	2675
TOPH_00116	83.6975	48.9234	66.226	-0.77466	-3.50693	0.000453315	0.0314706	1696	604	1668	1273	1574	2611
TOPH_04793	96.7677	39.8986	68.4368	-1.27819	-3.48456	0.000492944	0.03152	1698	745	2065	1290	1219	1821
TOPH_05491	201.607	115.471	158.882	-0.80402	-3.49182	0.000479749	0.03152	3960	1575	3830	3415	3559	5745
TOPH_07798	98.0191	58.881	78.6991	-0.735262	-3.49865	0.000467622	0.03152	2040	747	1817	1739	1858	2872
TOPH_05173	217.137	139.181	177.877	-0.64165	-3.50079	0.000463889	0.03152	4478	1490	4425	3693	4910	6717
TOPH_03165	114.274	79.8816	96.5501	-0.516567	-3.4855	0.000491214	0.03152	2452	761	2257	2264	2675	3831
TOPH_07808	107.877	203.807	155.674	0.917809	3.49086	0.000481476	0.03152	2353	686	2200	6334	6474	9346
TOPH_00790	28.586	70.9367	49.6488	1.31123	3.47975	0.000501889	0.0316752	544	178	666	1898	2188	3859
TOPH_02099	23.6578	18.2744	20.7063	-0.372491	-3.4678	0.000524734	0.0326924	494	157	475	534	598	877
TOPH_06565	11.7307	20.4899	16.2913	0.804618	3.46069	0.0005388	0.0331438	234	89	234	559	732	955
TOPH_09385	1.78589	0.29108	0.968572	-2.61715	-3.45707	0.000546092	0.0331725	42	9	34	10	9	13
TOPH_10114	0.378188	1.28257	0.87434	1.76186	3.45037	0.000559819	0.0335865	7	3	8	38	42	61
TOPH_06931	42.1424	109.679	76.0774	1.37995	3.43339	0.000596084	0.0353261	945	327	692	3001	3760	5305
TOPH_06069	25.8134	46.4226	36.0721	0.846707	3.4238	0.000617515	0.0361553	537	167	535	1446	1370	2280
TOPH_04090	59.9533	9.39611	34.5433	-2.6737	-3.41157	0.000645891	0.0366999	1648	278	1183	279	299	452
TOPH_01040	61.6841	85.3223	73.2595	0.468024	3.40803	0.000654346	0.0366999	1234	409	1304	2336	2776	4317
TOPH_04337	27.954	39.8184	34.1241	0.510384	3.40691	0.000657025	0.0366999	574	208	547	1163	1230	1991
TOPH_06845	12.1526	33.4422	22.8147	1.46041	3.41381	0.000640602	0.0366999	254	81	248	1107	876	1695
TOPH_03247	27.0916	17.7269	22.4056	-0.611906	-3.40163	0.000669856	0.0368795	513	204	571	476	579	897
TOPH_04868	66.5831	196.467	131.465	1.56106	3.39937	0.000675419	0.0368795	1681	416	1158	5689	6187	9787
TOPH_01150	584.049	430.822	506.799	-0.438997	-3.38723	0.000706025	0.0372014	11440	3943	12691	12221	14126	21059
TOPH_07675	158.753	134.654	146.073	-0.237528	-3.38494	0.000711934	0.0372014	3227	1105	3229	3743	4352	6752
TOPH_05782	11.7269	32.4821	22.2834	1.46982	3.38632	0.000708364	0.0372014	252	96	199	1059	1003	1453
TOPH_01655	3.03498	45.9528	24.5803	3.92039	3.38804	0.000703944	0.0372014	43	34	53	1379	1009	2858
TOPH_00528	75.2996	51.4058	63.163	-0.550711	-3.37259	0.000744635	0.037384	1480	529	1577	1487	1550	2652
TOPH_07369	78.7712	57.0149	67.5357	-0.46633	-3.37202	0.0007462	0.037384	1549	535	1676	1575	1956	2732
TOPH_06232	0.882439	2.05576	1.51022	1.2201	3.38021	0.000724293	0.037384	18	6	18	54	67	105
TOPH_01413	127.436	354.689	240.986	1.47679	3.37361	0.000741892	0.037384	2635	789	2833	11274	9339	18689
TOPH_06555	124.032	88.3277	105.87	-0.489775	-3.36087	0.000776971	0.0374259	2589	862	2465	2355	2913	4524
TOPH_06431	44.0799	34.3839	38.7378	-0.35839	-3.36071	0.000777429	0.0374259	929	284	885	989	1137	1654
TOPH_07450	3.48349	13.1238	8.32042	1.91358	3.36523	0.000764809	0.0374259	87	24	55	376	374	715
TOPH_02130	110.106	440.696	275.587	2.00089	3.36056	0.000777843	0.0374259	2163	983	1725	14515	12569	20923
TOPH_07979	131.615	88.9359	109.662	-0.565485	-3.34933	0.00081008	0.0384802	2760	847	2739	2596	2985	4138
TOPH_00599	40.4701	28.2373	33.8516	-0.519256	-3.34547	0.000821433	0.0384802	795	263	870	788	903	1416
TOPH_00888	0.987492	3.4111	2.22954	1.7884	3.34477	0.00082351	0.0384802	28	6	13	100	113	162
TOPH_05719	77.2312	146.053	111.755	0.919234	3.34162	0.000832923	0.0385494	1407	556	1698	4461	4263	7382
TOPH_01240	14.5258	34.2029	24.4638	1.2355	3.33736	0.000845775	0.0387749	297	106	285	1162	958	1595
TOPH_04067	20.044	11.0106	15.2074	-0.864282	-3.33294	0.000859345	0.0390288	414	126	415	282	388	541
TOPH_03057	45.1706	66.019	55.538	0.547497	3.32758	0.00087605	0.0390575	959	296	908	1870	2293	3054
TOPH_08565	3.10955	5.07572	4.19052	0.706907	3.32861	0.0008728	0.0390575	61	21	66	154	165	239
TOPH_08825	1.17659	0.29108	0.679695	-2.01512	-3.27123	0.00107082	0.0393546	28	6	22	9	10	13
TOPH_00089	2.92045	0.955108	1.79081	-1.61246	-3.30039	0.0009655	0.0393546	62	12	65	27	32	46
TOPH_00529	28.2342	18.4267	23.2181	-0.615648	-3.28264	0.00102842	0.0393546	529	202	612	491	622	918
TOPH_08547	32.6311	21.4309	27.134	-0.606558	-3.2821	0.00103037	0.0393546	655	252	641	562	726	1074
TOPH_01528	68.346	44.9077	56.8478	-0.605894	-3.32031	0.000899187	0.0393546	1345	530	1340	1204	1471	2298
TOPH_01704	101.293	69.888	85.7153	-0.535422	-3.28759	0.00101048	0.0393546	1971	762	2040	1990	2139	3615
TOPH_04235	405.389	302.833	354.344	-0.420786	-3.30613	0.000945958	0.0393546	7836	2991	8280	8812	9389	15223
TOPH_05754	39.2475	29.39	34.7126	-0.417275	-3.27184	0.00106849	0.0393546	772	318	778	839	945	1447
TOPH_04301	49.4143	37.142	42.704	-0.411875	-3.28029	0.00103701	0.0393546	1007	323	1023	1070	1156	1859
TOPH_09845	100.511	76.3132	87.8867	-0.397351	-3.27873	0.00104277	0.0393546	2115	679	2005	2087	2574	3742
TOPH_04863	105.782	81.9939	94.17	-0.367506	-3.30573	0.000947285	0.0393546	2024	786	2211	2378	2640	3995
TOPH_03932	45.6557	35.5937	40.4719	-0.359174	-3.30224	0.000959168	0.0393546	943	317	913	1076	1144	1693
TOPH_05650	136.74	106.708	121.684	-0.35777	-3.26564	0.00109217	0.0393546	2630	990	2870	2933	3542	5293
TOPH_03382	200.568	160.362	180.973	-0.322756	-3.30048	0.000965194	0.0393546	3918	1493	4085	4670	5084	7889
TOPH_06783	322.297	264.007	292.586	-0.287814	-3.26586	0.00109134	0.0393546	6488	2227	6672	7286	8985	12757
TOPH_01314	47.5073	62.0107	54.7288	0.384367	3.27566	0.00105415	0.0393546	993	318	954	1839	1931	3049
TOPH_06392	59.5233	80.1684	70.2109	0.429579	3.28816	0.00100843	0.0393546	1194	435	1196	2445	2503	3833
TOPH_03119	10.4002	14.5358	12.4926	0.483006	3.26894	0.0010795	0.0393546	213	66	216	429	444	725
TOPH_02873	7.24852	12.0111	9.7169	0.728613	3.26956	0.00107713	0.0393546	152	51	142	366	357	598
TOPH_00900	3.49025	7.4973	5.6249	1.10304	3.27006	0.00107526	0.0393546	60	27	79	228	257	336
TOPH_09713	3.93865	9.63876	6.83461	1.29115	3.29643	0.000979215	0.0393546	89	26	73	262	365	422
TOPH_05088	55.4654	136.136	95.6203	1.29539	3.27674	0.00105014	0.0393546	1249	311	1201	3588	4868	6518
TOPH_07186	58.9978	162.388	110.765	1.46071	3.2855	0.001018	0.0393546	1204	432	1146	5227	4036	8801
TOPH_06893	0.336167	1.37354	0.86101	2.03064	3.26536	0.00109327	0.0393546	6	1	9	40	39	72
TOPH_05576	24.6769	174.216	99.6001	2.81965	3.31799	0.000906681	0.0393546	385	258	390	5804	4869	8308
TOPH_07635	1.95e-07	0.578267	0.292024	21.4981	3.28223	0.00102989	0.0393546	0	0	0	10	10	51
TOPH_01388	110.05	70.9131	90.3368	-0.634035	-3.26151	0.0011082	0.0395988	2021	771	2454	1967	2365	3480
TOPH_04670	11.9747	6.23422	8.97522	-0.941711	-3.24692	0.0011666	0.039784	233	82	256	174	176	342
TOPH_08373	9.97997	6.54021	8.19744	-0.609697	-3.24593	0.00117069	0.039784	201	77	197	182	195	342
TOPH_03135	17.4807	22.959	20.2996	0.393295	3.2512	0.00114921	0.039784	368	112	352	659	786	1079
TOPH_09873	38.7715	88.6898	63.5145	1.19377	3.25485	0.00113452	0.039784	836	215	868	2559	3048	4058
TOPH_06619	29.4012	106.308	67.7989	1.8543	3.24715	0.00116566	0.039784	574	169	718	3278	2641	6007
TOPH_08019	9.30885	49.5313	29.3894	2.41167	3.24848	0.00116023	0.039784	223	50	192	1728	1081	2681
TOPH_10054	1.95e-07	0.272835	0.142486	20.4144	3.24783	0.00116289	0.039784	0	0	0	8	4	19
TOPH_03786	1.23967	9.88172	5.61426	2.9948	3.24232	0.00118559	0.0400105	27	12	18	336	209	559
TOPH_07480	29.8218	21.5303	25.4657	-0.47	-3.23902	0.0011994	0.0401974	581	201	638	617	739	1009
TOPH_05273	7.04726	16.6987	11.8935	1.2446	3.2321	0.00122883	0.0409018	149	43	148	528	595	662
TOPH_00710	73.2418	47.0907	59.7213	-0.637223	-3.22279	0.00126948	0.0415387	1475	468	1590	1282	1639	2252
TOPH_08643	77.1402	62.1477	69.7537	-0.311782	-3.22186	0.00127361	0.0415387	1507	566	1598	1834	1969	3029
TOPH_08993	2.51848	5.93315	4.22348	1.23625	3.22375	0.00126523	0.0415387	57	13	50	189	173	290
TOPH_07627	2.33216	0.809568	1.51766	-1.52644	-3.21733	0.00129391	0.0418423	56	16	39	20	27	42
TOPH_07184	118.654	83.3114	100.475	-0.510173	-3.21238	0.00131641	0.0418423	2317	780	2612	2369	2658	4165
TOPH_08472	324.676	757.696	541.449	1.22262	3.21591	0.00130032	0.0418423	5521	2697	6502	21000	27681	33658
TOPH_03329	1.49761	9.08231	5.29877	2.6004	3.21217	0.00131736	0.0418423	37	8	28	363	212	395
TOPH_03483	92.9966	241.965	167.626	1.37955	3.20799	0.00133666	0.0421795	1812	719	1787	6941	9536	9317
TOPH_08759	21.9628	7.29006	14.5298	-1.59106	-3.15379	0.00161164	0.042565	390	136	547	189	291	311
TOPH_04643	28.0677	11.0139	19.4179	-1.34959	-3.19243	0.00141083	0.042565	592	173	605	322	426	432
TOPH_06036	86.74	36.346	61.2681	-1.2549	-3.19198	0.001413	0.042565	2031	479	1838	1029	1130	1870
TOPH_02365	5.50474	2.31955	3.72879	-1.24683	-3.18727	0.0014362	0.042565	120	28	114	64	86	105
TOPH_04774	530.862	233.345	382.167	-1.18587	-3.15884	0.00158396	0.042565	10351	4152	10015	6210	9207	9790
TOPH_04618	161.888	96.0228	128.699	-0.753545	-3.1799	0.00147324	0.042565	3463	1055	3325	2629	3520	4308
TOPH_01316	38.2013	22.7711	30.2216	-0.746418	-3.18062	0.0014696	0.042565	814	250	773	612	690	1241
TOPH_01134	172.432	103.5	137.684	-0.736402	-3.18556	0.00144473	0.042565	3634	1151	3526	2676	3278	5658
TOPH_02376	59.9499	36.4339	47.9639	-0.718476	-3.1563	0.00159782	0.042565	1169	404	1303	918	1256	1875
TOPH_04092	101.358	66.4061	83.6382	-0.610073	-3.19153	0.0014152	0.042565	2274	684	1904	1934	2160	3190
TOPH_01081	609.174	419.411	514.153	-0.538489	-3.18433	0.00145087	0.042565	11746	4328	12871	12004	12614	22004
TOPH_00503	33.1748	23.1205	27.7403	-0.520914	-3.15946	0.00158062	0.042565	658	216	709	614	768	1167
TOPH_08420	70.0447	51.018	60.4189	-0.45727	-3.18219	0.00146167	0.042565	1431	507	1386	1340	1706	2605
TOPH_02586	166.627	127.821	147.287	-0.382502	-3.15482	0.00160594	0.042565	3417	1202	3282	3858	4211	5853
TOPH_07427	54.6594	43.4902	48.9115	-0.329779	-3.17341	0.00150658	0.042565	1070	381	1151	1301	1412	2063
TOPH_04186	21.1785	17.0737	18.7926	-0.310828	-3.15438	0.00160839	0.042565	445	136	427	487	548	842
TOPH_07040	135.967	169.056	152.41	0.314246	3.16294	0.00156187	0.042565	2744	929	2823	4827	5265	8601
TOPH_08706	49.3926	62.3023	55.9119	0.334989	3.16853	0.00153209	0.042565	999	338	1017	1842	1921	3095
TOPH_05698	66.546	93.0485	79.6839	0.48363	3.1664	0.00154339	0.042565	1391	434	1371	2607	3252	4315
TOPH_07960	18.9883	26.7466	22.9321	0.494246	3.15834	0.00158669	0.042565	410	123	372	808	875	1249
TOPH_00675	7.09795	11.7604	9.39469	0.728462	3.16917	0.00152873	0.042565	148	43	148	327	353	622
TOPH_00435	22.3583	37.1481	30.0906	0.73248	3.19838	0.00138201	0.042565	420	178	455	1085	1292	1666
TOPH_06461	48.6722	94.9714	72.0793	0.964397	3.16923	0.00152841	0.042565	932	384	945	2776	3466	3988
TOPH_06201	1.15558	2.34684	1.76841	1.02211	3.17663	0.00148994	0.042565	27	4	24	71	76	111
TOPH_03443	57.1574	121.246	89.3961	1.08492	3.15868	0.00158485	0.042565	1144	444	1070	4123	3514	5459
TOPH_03795	3.51635	9.45141	6.56153	1.42645	3.18057	0.00146987	0.042565	77	28	61	297	251	499
TOPH_02436	84.3704	245.359	164.888	1.54008	3.20096	0.00136971	0.042565	1378	575	2100	6296	9348	11184
TOPH_04598	1.28787	4.42439	2.97342	1.78049	3.15514	0.00160423	0.042565	26	14	21	121	166	197
TOPH_03805	2.35278	44.2636	23.2869	4.23368	3.19644	0.00139135	0.042565	67	9	46	1450	691	2965
TOPH_06477	1.95e-07	0.154637	0.0873625	19.5953	3.17173	0.00151535	0.042565	0	0	0	4	3	10
TOPH_02179	134.031	77.3403	105.233	-0.793273	-3.14902	0.00163817	0.0430319	2945	800	2858	2163	2582	3764
TOPH_00754	13.7563	33.4904	23.6058	1.28366	3.14569	0.00165695	0.0432912	305	86	276	779	1311	1609
TOPH_06367	66.9813	73.4523	70.5762	0.133049	3.14147	0.00168102	0.0436851	1345	460	1383	2106	2394	3575
TOPH_04044	103.644	64.9762	84.0162	-0.67365	-3.13875	0.00169669	0.0438579	2252	688	2053	1774	1983	3500
TOPH_02353	894.171	453.361	673.873	-0.979891	-3.13253	0.00173306	0.0438646	14713	7092	19324	13308	14581	21827
TOPH_03244	117.531	97.9423	107.442	-0.263041	-3.13363	0.00172658	0.0438646	2471	828	2295	2774	3215	4781
TOPH_04949	24.183	29.6993	27.0326	0.296434	3.13463	0.00172072	0.0438646	518	161	472	860	952	1453
TOPH_02698	401.199	639.873	520.377	0.673467	3.13486	0.00171938	0.0438646	8677	2553	8345	19143	21801	28385
TOPH_03459	883.786	178.26	530.896	-2.30971	-3.12518	0.00177695	0.0439978	22483	3651	20750	5465	5495	8542
TOPH_01552	294.697	92.4546	193.661	-1.67241	-3.11963	0.00181075	0.0439978	4673	2653	5646	2281	3567	4303
TOPH_08491	93.7123	60.4623	76.9287	-0.632203	-3.11967	0.00181054	0.0439978	1790	655	2024	1552	2127	3010
TOPH_03911	196.001	239.384	217.84	0.288465	3.1262	0.00177084	0.0439978	3932	1370	4039	6592	8238	11462
TOPH_07826	100.009	129.926	114.986	0.377557	3.12138	0.00180004	0.0439978	2069	679	2035	3957	4016	6266
TOPH_08471	163.282	302.84	233.275	0.891194	3.1221	0.00179567	0.0439978	3302	1237	3088	8209	11470	13165
TOPH_09187	1.07153	2.21949	1.71765	1.05055	3.11984	0.00180948	0.0439978	20	8	23	73	66	105
TOPH_07105	0.0421361	1.14766	0.604995	4.76749	3.12001	0.00180843	0.0439978	1	1	0	31	29	68
TOPH_07744	80.1949	60.0187	69.757	-0.418097	-3.11736	0.00182477	0.0440344	1709	549	1572	1675	1883	3088
TOPH_05274	4.32815	6.93135	5.66596	0.679385	3.11646	0.00183038	0.0440344	102	26	78	203	221	338
TOPH_00076	1.0085	0.245599	0.567489	-2.03784	-3.10625	0.00189474	0.0440412	22	4	22	8	8	11
TOPH_04346	6.66032	3.57483	5.02638	-0.897715	-3.10872	0.00187898	0.0440412	129	44	144	98	135	160
TOPH_04329	58.4338	39.7416	48.7877	-0.556153	-3.10494	0.00190317	0.0440412	1230	392	1177	1028	1385	1979
TOPH_05870	93.553	67.351	80.6144	-0.474084	-3.10791	0.00188415	0.0440412	1757	704	1949	2023	2093	3278
TOPH_02498	222.642	272.109	247.015	0.28946	3.10663	0.00189231	0.0440412	4614	1497	4555	7447	9101	13475
TOPH_01835	25.0601	34.5307	29.9874	0.462487	3.11048	0.00186787	0.0440412	485	176	532	1060	1096	1624
TOPH_04628	26.2159	39.7893	33.126	0.601937	3.11183	0.00185932	0.0440412	555	186	506	1061	1426	1880
TOPH_02939	25.7615	68.997	47.268	1.42132	3.10558	0.00189909	0.0440412	641	136	513	2128	2242	3116
TOPH_01518	47.2377	23.0803	35.1844	-1.03328	-3.08946	0.00200519	0.0446994	808	365	1030	580	847	1119
TOPH_05547	53.2845	32.1184	42.3438	-0.730316	-3.09903	0.00194154	0.0446994	1188	332	1064	850	1109	1586
TOPH_06809	133.795	97.5189	115.814	-0.456268	-3.09042	0.0019987	0.0446994	2613	996	2696	2812	3398	4408
TOPH_08787	46.3382	110.311	78.5394	1.25131	3.09356	0.00197768	0.0446994	843	386	884	3344	4058	4377
TOPH_09584	0.546272	1.40992	1.03192	1.36792	3.09453	0.00197128	0.0446994	11	5	10	44	40	71
TOPH_06276	0.509311	2.8859	1.73027	2.5024	3.09486	0.00196908	0.0446994	12	5	7	78	73	176
TOPH_03032	0.0838851	0.938469	0.5335	3.48382	3.0929	0.00198208	0.0446994	2	0	2	36	28	38
TOPH_01654	13.9699	162.217	88.1854	3.53753	3.09166	0.00199038	0.0446994	167	165	218	4897	3622	9955
TOPH_05405	9.37569	19.292	14.3673	1.04101	3.08372	0.00204428	0.0451565	208	61	181	647	539	917
TOPH_08473	166.744	475.743	321.283	1.51255	3.08405	0.00204205	0.0451565	3699	1144	3150	12449	20188	18205
TOPH_01427	101.814	67.0137	83.9941	-0.603406	-3.08041	0.00206716	0.0454551	2264	654	2010	1841	2151	3437
TOPH_03585	49.3232	27.0548	37.7941	-0.866384	-3.07019	0.00213925	0.0457439	1098	288	1033	727	905	1360
TOPH_05124	133.778	83.9191	108.484	-0.672769	-3.06922	0.00214618	0.0457439	2969	855	2677	2311	2594	4445
TOPH_03633	46.04	64.9711	55.7768	0.49691	3.07519	0.0021037	0.0457439	907	334	943	2012	2131	2909
TOPH_07544	49.7967	76.0695	62.8047	0.611268	3.07479	0.00210649	0.0457439	984	322	1094	2012	2464	3997
TOPH_08907	11.3889	18.3642	14.9443	0.689265	3.06996	0.0021409	0.0457439	224	78	241	476	670	872
TOPH_08588	0.882439	1.86473	1.40398	1.0794	3.07169	0.00212849	0.0457439	20	4	18	56	54	95
TOPH_04264	6.30684	20.8566	13.4926	1.72552	3.0741	0.00211135	0.0457439	151	30	132	564	585	1209
TOPH_06977	1.51228	0.282038	0.832458	-2.42276	-3.04803	0.0023035	0.0459602	38	7	27	10	11	10
TOPH_09817	70.5501	26.6582	48.5731	-1.40407	-3.05061	0.00228378	0.0459602	1361	506	1477	656	1142	1077
TOPH_08368	152.427	60.8187	106.406	-1.32553	-3.05559	0.0022462	0.0459602	3254	818	3644	1756	1767	3257
TOPH_01512	7.29063	5.03023	6.06849	-0.535418	-3.05128	0.00227872	0.0459602	132	53	162	143	168	242
TOPH_02604	78.7013	58.8889	68.6761	-0.418392	-3.04902	0.00229592	0.0459602	1554	553	1641	1694	2061	2663
TOPH_02543	49.2569	36.9964	43.1517	-0.412941	-3.05636	0.00224042	0.0459602	953	360	1025	1139	1186	1718
TOPH_06529	95.0042	71.7201	83.1952	-0.405614	-3.04962	0.00229131	0.0459602	1858	666	2002	2193	2196	3477
TOPH_01462	65.4932	50.6119	57.8316	-0.371868	-3.04749	0.00230765	0.0459602	1302	451	1371	1440	1761	2333
TOPH_03705	268.802	219.675	244.108	-0.291175	-3.06088	0.00220687	0.0459602	5328	1906	5549	6178	7588	10273
TOPH_03063	32.9246	42.533	37.601	0.369417	3.05399	0.00225816	0.0459602	684	203	682	1237	1430	2003
TOPH_05553	34.4194	47.9911	41.1218	0.479546	3.0659	0.00217016	0.0459602	672	223	752	1308	1653	2316
TOPH_00204	416.529	612.165	514.618	0.555502	3.06366	0.00218646	0.0459602	7981	3020	8687	19394	19135	27888
TOPH_04543	109.065	177.399	143.256	0.701811	3.06168	0.00220096	0.0459602	2268	739	2230	5672	5050	8730
TOPH_04425	31.7033	61.9778	47.0023	0.967119	3.05838	0.00222535	0.0459602	714	240	534	1777	2186	2773
TOPH_08844	0.483241	1.23709	0.896302	1.35614	3.0564	0.0022401	0.0459602	11	3	9	30	44	62
TOPH_08734	0.551241	4.1365	2.3401	2.90765	3.06305	0.00219092	0.0459602	12	2	13	133	80	257
TOPH_00993	225.543	163.696	194.537	-0.462381	-3.0416	0.00235328	0.0463061	4728	1589	4420	4989	5464	7293
TOPH_04714	106.609	89.1761	97.1727	-0.2576	-3.04327	0.00234022	0.0463061	2222	717	2147	2531	2828	4470
TOPH_02730	98.2136	82.5618	89.931	-0.250449	-3.04155	0.0023536	0.0463061	1928	684	2065	2275	2725	4093
TOPH_08888	246.6	194.291	220.695	-0.343956	-3.03869	0.00237605	0.0465593	5090	1823	4719	5719	6407	9110
TOPH_04942	97.995	62.5394	79.8607	-0.647943	-3.03374	0.0024154	0.0469516	2122	616	2030	1742	1911	3309
TOPH_01280	35.2968	25.4041	30.1863	-0.474474	-3.03452	0.00240917	0.0469516	677	251	751	721	770	1321
TOPH_06243	64.5886	99.1788	82.3003	0.618752	3.03195	0.0024298	0.0469885	1325	504	1191	2847	3428	4538
TOPH_06693	4.24845	12.0369	8.09709	1.50245	3.0311	0.00243663	0.0469885	99	21	88	380	311	646
TOPH_05335	106.098	76.6461	91.3295	-0.469111	-3.02972	0.00244782	0.0470176	2211	763	2058	2131	2729	3508
TOPH_07836	469.456	327.257	397.755	-0.520565	-3.02599	0.00247817	0.0472274	9716	2952	10289	9359	10505	16203
TOPH_03401	0.134133	7.23429	3.70498	5.75311	3.02665	0.00247279	0.0472274	3	2	1	211	90	562
TOPH_08660	24.057	12.712	18.1684	-0.92027	-3.01186	0.00259654	0.0474214	463	145	562	351	459	578
TOPH_02098	198.811	138.471	168.709	-0.521818	-3.01463	0.00257291	0.0474214	3591	1472	4296	4105	4481	6563
TOPH_07165	34.2679	26.1485	30.1601	-0.39013	-3.01775	0.0025466	0.0474214	651	257	719	740	813	1331
TOPH_03955	54.5852	65.1293	59.9364	0.254797	3.01081	0.00260553	0.0474214	1162	371	1065	1837	2175	3148
TOPH_03589	36.3724	52.0081	44.5982	0.515892	3.02081	0.00252097	0.0474214	730	283	702	1473	1820	2387
TOPH_00697	29.1165	43.1139	36.3789	0.566314	3.01879	0.00253787	0.0474214	545	224	606	1254	1301	2214
TOPH_06287	23.4931	39.3073	31.5829	0.74256	3.01069	0.00260656	0.0474214	483	181	441	986	1392	1980
TOPH_05419	1.86993	3.32923	2.68148	0.832205	3.01955	0.00253151	0.0474214	35	15	39	100	97	169
TOPH_06684	15.4044	34.9034	25.313	1.18003	3.00968	0.00261521	0.0474214	293	130	286	981	957	1995
TOPH_09035	66.3147	159.438	113.107	1.26559	3.01481	0.00257144	0.0474214	1358	581	1027	4567	5218	7734
TOPH_03291	7.21418	28.5561	17.8876	1.98489	3.01199	0.00259537	0.0474214	179	42	134	1113	676	1271
TOPH_08323	2.29263	9.82167	6.11544	2.09897	3.01284	0.00258813	0.0474214	42	20	44	320	204	584
TOPH_02726	0.0420209	0.436621	0.260873	3.3772	3.01038	0.00260922	0.0474214	0	1	1	11	15	22
TOPH_01554	115.235	66.3613	90.502	-0.796164	-3.00574	0.00264937	0.0475561	2522	707	2424	1757	2426	3086
TOPH_06776	18.2791	22.0039	20.4725	0.267562	3.00257	0.00267709	0.0475561	361	143	366	635	714	1070
TOPH_07738	9.92374	19.4948	14.7165	0.974136	3.00733	0.00263556	0.0475561	225	61	193	537	740	835
TOPH_04429	167.115	494.098	330.511	1.56395	3.00383	0.00266608	0.0475561	4368	834	3377	13388	17186	23756
TOPH_07112	0.841604	2.74916	1.86091	1.70777	3.00357	0.00266828	0.0475561	13	10	17	75	79	149
TOPH_03481	5.30978	20.7968	13.0966	1.96964	3.00209	0.00268136	0.0475561	86	39	126	755	454	1076
TOPH_05065	31.815	20.1674	25.5612	-0.657682	-2.99881	0.00271037	0.0476684	693	191	643	596	672	941
TOPH_09349	123.522	84.7866	103.871	-0.542863	-2.99942	0.00270495	0.0476684	2553	831	2551	2187	3036	4129
TOPH_01895	52.0573	177.351	114.715	1.76844	2.9962	0.00273368	0.0476684	1082	325	1145	5349	7438	5716
TOPH_04762	39.0643	192.549	115.932	2.3013	2.99586	0.00273674	0.0476684	669	399	572	6565	4575	10127
TOPH_03796	0.0420209	0.318369	0.204634	2.92152	2.9974	0.00272292	0.0476684	1	0	1	10	12	13
TOPH_05337	2.66833	1.29167	1.91309	-1.0467	-2.98441	0.00284125	0.0477119	61	17	49	43	40	59
TOPH_00345	117.083	64.5522	90.5642	-0.858998	-2.98795	0.00280857	0.0477119	2436	719	2594	2022	1822	3270
TOPH_00236	209.879	117.417	163.682	-0.837914	-2.99012	0.00278867	0.0477119	4503	1569	3761	3623	4084	4904
TOPH_03175	70.7289	47.0013	59.1637	-0.589599	-2.98386	0.00284633	0.0477119	1346	571	1370	1297	1617	2247
TOPH_06886	58.4092	39.9176	48.8368	-0.54917	-2.98827	0.00280563	0.0477119	1231	384	1194	1132	1188	2119
TOPH_00508	63.7103	44.8962	53.8943	-0.504934	-2.99285	0.00276386	0.0477119	1240	411	1413	1333	1433	2158
TOPH_00678	51.1937	36.5223	43.5566	-0.487189	-2.98666	0.00282043	0.0477119	1106	345	999	981	1164	1912
TOPH_07228	271.113	197.764	234.472	-0.455114	-2.99197	0.00277188	0.0477119	5338	1961	5530	6127	6502	8785
TOPH_04124	117.924	98.6605	108.716	-0.257313	-2.98271	0.00285705	0.0477119	2286	881	2444	2793	3268	4785
TOPH_03070	63.88	95.9721	80.3409	0.587252	2.98333	0.00285127	0.0477119	1320	500	1167	2651	3304	4580
TOPH_01523	3.25662	5.103	4.33593	0.647971	2.98767	0.00281113	0.0477119	66	28	61	150	174	237
TOPH_02487	4.41648	7.96283	6.24096	0.850384	2.99333	0.00275956	0.0477119	89	32	89	197	255	436
TOPH_03854	34.0897	57.1147	45.714	0.744526	2.97445	0.00293512	0.0488479	707	240	676	1906	1669	2618
TOPH_06879	37.6928	44.5262	40.9161	0.240368	2.97327	0.00294641	0.0488684	777	230	787	1272	1474	2149
TOPH_01306	13.6232	8.38594	10.9704	-0.700025	-2.96787	0.00299872	0.0492319	252	106	286	217	261	454
TOPH_00722	10.4002	13.699	12.1544	0.39746	2.96976	0.00298036	0.0492319	224	68	203	378	476	652
TOPH_01848	62.7411	101.122	81.8926	0.68861	2.96857	0.00299185	0.0492319	1253	403	1384	2833	3693	4449
TOPH_05960	46.3562	65.862	56.693	0.506684	2.96202	0.00305629	0.0496951	918	368	896	1974	2167	3048
TOPH_08290	24.4912	48.9564	37.1062	0.999231	2.96189	0.00305761	0.0496951	496	212	424	1390	1621	2368
TOPH_03376	17.9508	36.3786	27.2577	1.01904	2.96327	0.00304387	0.0496951	412	132	304	1132	1018	1868
TOPH_02605	12.4172	15.4364	13.9999	0.313995	2.96066	0.00306978	0.0497265	270	76	245	449	498	750
TOPH_02986	24.5122	34.8034	29.84	0.505726	2.95717	0.00310474	0.0498257	527	174	465	1082	1104	1610
TOPH_07384	2.017	3.46568	2.84935	0.780923	2.95846	0.00309181	0.0498257	43	15	38	106	120	155
TOPH_01412	1.11745	37.169	19.2095	5.05582	2.95698	0.00310666	0.0498257	9	18	14	1201	745	2273
TOPH_02295	30.2842	21.8384	26.0278	-0.471697	-2.95391	0.00313777	0.0498312	628	223	586	592	780	1023
TOPH_06806	72.9834	53.4239	62.6383	-0.450083	-2.95529	0.00312374	0.0498312	1487	467	1554	1452	1835	2591
TOPH_04588	3.0045	6.24913	4.78375	1.05653	2.95428	0.00313404	0.0498312	56	30	57	185	185	317
TOPH_06676	45.506	72.2587	59.2172	0.667114	2.95142	0.00316314	0.0499079	962	356	810	2115	2452	3306
TOPH_08372	1.15153	30.6354	15.8926	4.73358	2.95239	0.0031532	0.0499079	24	5	30	1312	236	1889
TOPH_06416	29.6484	20.9131	25.04	-0.50355	-2.94919	0.00318608	0.0499457	600	197	619	647	623	1028
TOPH_07839	22.498	37.0072	29.7521	0.718012	2.95006	0.00317711	0.0499457	509	148	423	1095	1079	1928
TOPH_02326	20.4578	12.3771	16.3097	-0.724974	-2.94333	0.00324697	0.0501723	356	143	476	341	409	615
TOPH_05488	35.0314	25.4969	30.0009	-0.458326	-2.9449	0.00323061	0.0501723	661	237	774	695	855	1259
TOPH_07506	81.386	70.1723	75.3794	-0.213879	-2.94395	0.00324048	0.0501723	1697	571	1606	2009	2222	3492
TOPH_03816	4.43321	7.27701	6.01594	0.714996	2.94284	0.00325216	0.0501723	80	40	91	207	225	368
TOPH_09078	2.63327	6.44434	4.49394	1.29118	2.94334	0.00324692	0.0501723	56	11	60	207	178	324
TOPH_07681	1521.74	541.743	1031.63	-1.49004	-2.94147	0.00326656	0.0502114	32248	8771	35087	13351	23106	21957
TOPH_02797	0.273136	0.855049	0.603667	1.64639	2.94064	0.00327536	0.0502114	5	3	5	20	31	43
TOPH_09354	3.63481	1.90112	2.74531	-0.93503	-2.93826	0.00330056	0.0504385	82	28	63	57	69	83
TOPH_07337	16.2338	26.5533	21.388	0.709892	2.93358	0.00335082	0.0510462	370	102	309	731	958	1210
TOPH_05386	225.061	46.7898	135.854	-2.26605	-2.93063	0.0033828	0.0513469	5395	1140	5007	1115	2235	1606
TOPH_07322	17.4235	28.6193	22.9959	0.715953	2.92981	0.0033917	0.0513469	381	112	345	780	846	1580
TOPH_01747	148.431	93.8724	121.361	-0.661019	-2.92742	0.00341784	0.0515759	2651	1210	2944	2663	2990	4717
TOPH_00887	93.1787	184.344	138.764	0.984328	2.92649	0.00342805	0.0515759	2085	607	1827	4696	7316	8027
TOPH_02693	23.0695	35.1935	29.7124	0.609321	2.92413	0.00345426	0.0517368	443	198	457	1019	1116	1734
TOPH_04099	102.825	291.344	197.06	1.50253	2.9236	0.00346004	0.0517368	2383	618	2085	9419	6677	16562
TOPH_01527	2.66833	0.836856	1.62363	-1.67288	-2.92051	0.00349457	0.0519336	55	11	61	25	30	37
TOPH_03812	0.808749	6.24752	3.59956	2.94952	2.92103	0.00348872	0.0519336	15	10	11	174	282	198
TOPH_05659	83.8445	67.4321	75.4354	-0.314281	-2.91802	0.00352263	0.0521909	1596	588	1809	1963	2213	3220
TOPH_04439	2.54227	4.1479	3.35849	0.706265	2.91265	0.00358378	0.0527021	60	12	49	123	128	205
TOPH_06892	2.56104	8.25896	5.51556	1.68923	2.91399	0.00356839	0.0527021	50	24	44	251	327	296
TOPH_00362	0.862341	3.77689	2.33081	2.13087	2.91214	0.00358966	0.0527021	21	4	17	86	176	144
TOPH_04390	1.31853	4.07844	2.8279	1.62909	2.90954	0.00361961	0.0529816	24	15	23	122	151	169
TOPH_01805	38.5327	21.7787	29.9823	-0.823169	-2.90746	0.00364383	0.0530407	704	251	907	632	633	1157
TOPH_06827	57.446	46.8376	51.6357	-0.294538	-2.90638	0.00365639	0.0530407	1217	386	1135	1311	1497	2352
TOPH_02728	6.18185	20.6685	13.3987	1.74132	2.90711	0.00364783	0.0530407	144	32	132	687	463	1158
TOPH_07042	0.399199	0.0181925	0.210619	-4.45569	-2.90094	0.00372041	0.053099	10	4	5	1	0	1
TOPH_05178	82.8547	46.1907	64.2228	-0.842981	-2.90499	0.00367259	0.053099	1805	486	1808	1309	1360	2485
TOPH_04001	14.1028	8.73619	11.328	-0.690907	-2.9023	0.00370436	0.053099	254	98	320	274	268	415
TOPH_06974	23.206	30.4404	26.9635	0.391494	2.90051	0.0037256	0.053099	468	168	467	835	946	1593
TOPH_05449	11.7674	20.6508	16.3997	0.811399	2.90131	0.00371605	0.053099	253	94	207	640	607	1023
TOPH_01988	3.33247	7.47343	5.47889	1.16518	2.90048	0.00372596	0.053099	57	25	76	252	201	365
TOPH_09694	11.2579	19.5549	15.5715	0.796585	2.89797	0.00375589	0.053369	218	86	227	620	680	798
TOPH_03482	13.4588	17.4659	15.4931	0.37599	2.8958	0.00378197	0.0535093	280	88	273	486	541	897
TOPH_07974	14.8617	27.5542	21.2128	0.890671	2.89531	0.00378779	0.0535093	353	94	270	878	813	1321
TOPH_05013	4.24411	2.70159	3.35775	-0.651654	-2.89284	0.00381777	0.0537766	97	26	79	78	90	129
TOPH_01956	13.9541	20.1829	17.2183	0.532443	2.88997	0.00385273	0.0541121	263	99	302	568	721	915
TOPH_02714	13.3952	8.28005	10.6638	-0.694006	-2.8883	0.00387332	0.0541733	277	87	276	259	232	421
TOPH_09321	11.8411	18.7643	15.5268	0.664192	2.88781	0.00387938	0.0541733	233	99	227	485	626	968
TOPH_04581	180.466	76.3322	128.203	-1.24136	-2.88515	0.00391226	0.0543939	4311	938	3946	1996	2798	3580
TOPH_01505	78.6593	52.0748	64.8088	-0.595031	-2.88383	0.00392876	0.0543939	1696	473	1667	1473	1734	2514
TOPH_01184	99.0265	123.147	110.791	0.314492	2.88461	0.00391903	0.0543939	2098	640	2010	3540	4134	5816
TOPH_09022	0.630314	0.136444	0.355243	-2.20776	-2.8588	0.00425246	0.054526	11	4	15	6	2	7
TOPH_05877	21.1717	12.1274	16.4443	-0.803869	-2.86417	0.00418108	0.054526	411	133	480	327	356	675
TOPH_05792	1051.46	645.566	848.401	-0.70376	-2.86368	0.00418745	0.054526	21759	7168	21577	19288	23624	26253
TOPH_06546	22.948	14.2261	18.3368	-0.689834	-2.88121	0.0039615	0.054526	476	140	491	400	517	634
TOPH_01038	2.18509	1.40992	1.71921	-0.632077	-2.85912	0.00424819	0.054526	41	18	45	41	45	69
TOPH_03676	72.6407	47.2951	59.5598	-0.619087	-2.87075	0.00409497	0.054526	1601	443	1502	1390	1435	2399
TOPH_05164	62.2931	42.32	51.6785	-0.55773	-2.86921	0.004115	0.054526	1271	379	1360	1193	1408	2051
TOPH_01313	74.8879	54.8724	64.4618	-0.448653	-2.86874	0.00412108	0.054526	1511	488	1607	1572	1661	2850
TOPH_01732	86.4957	65.6972	75.6716	-0.396796	-2.87239	0.00407381	0.054526	1794	578	1777	1740	2135	3428
TOPH_06637	80.1706	62.2257	70.4917	-0.365562	-2.87441	0.00404782	0.054526	1674	511	1651	1792	2094	2937
TOPH_01442	117.66	93.5456	105.006	-0.33088	-2.85995	0.00423708	0.054526	2507	779	2357	2555	3158	4595
TOPH_06828	75.0691	103.407	89.2677	0.462047	2.86058	0.00422872	0.054526	1609	513	1470	3014	3067	5391
TOPH_02173	9.51588	13.2494	11.3069	0.477515	2.86689	0.00414526	0.054526	202	55	196	369	410	678
TOPH_08736	29.3779	44.4096	37.2114	0.596137	2.86459	0.00417548	0.054526	587	232	559	1398	1333	2126
TOPH_06126	22.3109	33.9739	28.1491	0.606681	2.86395	0.00418401	0.054526	508	148	412	904	1158	1691
TOPH_08629	4.79038	7.60448	6.38744	0.666708	2.86081	0.00422556	0.054526	87	45	96	217	236	383
TOPH_02938	4.12506	7.65868	5.89319	0.892682	2.86877	0.00412076	0.054526	88	24	86	226	209	417
TOPH_00422	16.04	31.147	23.8538	0.957419	2.86987	0.00410639	0.054526	321	137	283	1001	1001	1361
TOPH_08756	5.97728	12.8543	9.51413	1.10469	2.87507	0.00403941	0.054526	111	47	123	425	328	665
TOPH_06864	68.6846	158.995	113.97	1.21092	2.87744	0.0040091	0.054526	1432	543	1193	4036	6567	6565
TOPH_03889	17.7253	41.9292	29.7715	1.24215	2.87917	0.00398724	0.054526	422	99	358	1269	1088	2339
TOPH_08157	7.71894	19.4263	13.522	1.33154	2.87602	0.00402725	0.054526	186	39	157	537	751	807
TOPH_09851	0.273136	0.718605	0.541727	1.39558	2.86051	0.00422961	0.054526	4	3	6	21	23	35
TOPH_06476	0.546272	1.50998	1.06698	1.46684	2.86463	0.00417494	0.054526	7	4	15	38	56	72
TOPH_08073	2.33204	6.79644	4.63462	1.54319	2.8795	0.0039831	0.054526	52	18	40	226	253	236
TOPH_03061	0.126063	0.46391	0.319847	1.8797	2.88207	0.00395078	0.054526	3	0	3	11	16	24
TOPH_09378	10.8378	41.4575	26.1626	1.93555	2.87426	0.00404971	0.054526	203	68	258	918	2001	1511
TOPH_01411	2.84927	72.724	37.8566	4.67377	2.86116	0.00422098	0.054526	24	45	27	2391	1747	3947
TOPH_04773	73.3148	43.5274	58.4417	-0.75218	-2.85483	0.004306	0.0545417	1240	568	1605	1236	1316	2287
TOPH_06595	54.9608	63.4745	59.4258	0.207774	2.85697	0.00427706	0.0545417	1099	387	1130	1821	1988	3181
TOPH_07718	19.4531	26.7731	23.1711	0.460784	2.85584	0.00429231	0.0545417	425	126	379	771	932	1221
TOPH_09443	7.03	16.1098	11.6137	1.19634	2.85455	0.0043098	0.0545417	160	47	130	570	412	771
TOPH_04532	7.28652	79.0066	43.21	3.43867	2.85616	0.00428793	0.0545417	121	82	92	3191	1154	4387
TOPH_01142	81.3395	116.753	98.8684	0.52143	2.85335	0.00432614	0.0546062	1749	513	1686	3352	3517	6094
TOPH_00709	158.742	128.525	143.022	-0.304642	-2.85046	0.00436563	0.0549619	3190	1057	3369	3815	4007	6307
TOPH_03806	16.9996	134.004	75.4766	2.97871	2.84901	0.00438561	0.0550708	479	66	359	4704	2256	8200
TOPH_07708	30.33	23.5188	26.7653	-0.36693	-2.84501	0.00444095	0.055335	636	221	584	639	744	1218
TOPH_01623	52.1103	42.6699	47.2579	-0.28835	-2.84156	0.00448933	0.055335	1055	378	1044	1149	1474	2071
TOPH_02549	45.4224	37.8523	41.2631	-0.263021	-2.84109	0.00449603	0.055335	941	299	922	1098	1279	1784
TOPH_05450	79.2149	103.773	91.1936	0.389584	2.84513	0.00443933	0.055335	1685	501	1627	2927	3538	4908
TOPH_08325	11.4168	25.6536	18.5644	1.16801	2.84096	0.00449775	0.055335	243	75	232	883	618	1323
TOPH_08444	3.75279	9.87542	6.84756	1.39588	2.84585	0.00442938	0.055335	80	26	73	297	225	598
TOPH_08256	80.6919	248.115	164.59	1.62052	2.84132	0.00449275	0.055335	1270	820	1300	7363	7727	12186
TOPH_01100	2.35013	7.79868	5.09717	1.73049	2.8426	0.00447467	0.055335	49	14	51	193	360	276
TOPH_08691	127.78	100.309	113.885	-0.349204	-2.83707	0.00455295	0.0554527	2559	897	2631	3122	3085	4753
TOPH_00595	78.4547	67.3637	72.2639	-0.219888	-2.83757	0.00454589	0.0554527	1593	531	1613	1837	2233	3345
TOPH_03754	46.8457	66.8492	57.1588	0.512992	2.83713	0.0045521	0.0554527	1007	354	846	1964	2245	3083
TOPH_08830	2.68934	5.08481	3.85892	0.918943	2.83813	0.0045379	0.0554527	58	10	60	155	173	231
TOPH_05486	34.2264	22.5351	28.3633	-0.602936	-2.83332	0.00460665	0.055703	598	259	755	638	699	1158
TOPH_03313	78.6846	56.4211	67.4216	-0.479847	-2.83324	0.0046079	0.055703	1578	556	1610	1472	2063	2659
TOPH_06400	64.9698	54.3531	59.7937	-0.257407	-2.83353	0.00460366	0.055703	1254	496	1338	1522	1750	2710
TOPH_06310	1.36568	0.53668	0.911514	-1.34749	-2.82078	0.00479066	0.0562605	30	11	24	12	14	33
TOPH_05825	23.6081	12.837	18.2213	-0.878967	-2.82254	0.00476454	0.0562605	395	184	524	321	467	630
TOPH_08118	455.981	251.952	353.665	-0.855827	-2.82641	0.00470732	0.0562605	10092	2533	10327	6996	8350	12441
TOPH_08651	146.022	96.4987	121.214	-0.597601	-2.82069	0.00479199	0.0562605	2970	1056	2882	2582	3646	4269
TOPH_07159	534.489	381.584	457.717	-0.486161	-2.82558	0.00471948	0.0562605	10909	3522	11446	10560	13766	17243
TOPH_05628	36.3013	27.2129	31.6699	-0.415729	-2.82004	0.00480183	0.0562605	748	268	705	704	934	1370
TOPH_03092	67.7018	50.8067	59.0127	-0.414174	-2.81946	0.00481047	0.0562605	1459	467	1306	1347	1759	2498
TOPH_07577	28.5093	37.6791	33.3649	0.402335	2.81986	0.00480441	0.0562605	566	217	567	1095	1136	1934
TOPH_03550	7.66882	10.4334	9.01205	0.444136	2.82744	0.00469215	0.0562605	154	41	170	284	354	509
TOPH_06032	59.1236	83.0383	70.9056	0.490043	2.81908	0.00481609	0.0562605	1245	371	1246	2415	2496	4288
TOPH_00434	10.5316	15.9511	13.4081	0.59894	2.81951	0.00480977	0.0562605	208	77	215	515	521	690
TOPH_01005	1.91195	3.92959	3.08465	1.03933	2.8286	0.00467524	0.0562605	38	20	33	121	136	175
TOPH_09402	0.336167	1.2098	0.784182	1.84752	2.82023	0.004799	0.0562605	9	1	6	39	30	64
TOPH_08868	0.781551	2.89706	1.83245	1.89018	2.82615	0.00471106	0.0562605	20	3	15	73	73	186
TOPH_02060	57.5639	26.1369	41.6716	-1.13908	-2.80631	0.00501125	0.0568394	1280	323	1276	758	689	1496
TOPH_01954	78.5972	36.4227	57.3149	-1.10964	-2.80515	0.00502939	0.0568394	1978	432	1540	941	1187	1945
TOPH_06375	7.27282	3.40547	5.26254	-1.09466	-2.80579	0.00501938	0.0568394	153	46	151	101	136	129
TOPH_01571	20.1331	12.8416	16.4253	-0.648746	-2.81237	0.00491778	0.0568394	421	146	388	332	488	585
TOPH_03738	103.101	80.1645	91.563	-0.363027	-2.81143	0.0049322	0.0568394	2004	735	2160	2439	2674	3593
TOPH_02514	50.3747	39.2625	44.9442	-0.359548	-2.8071	0.00499901	0.0568394	1004	385	991	1118	1369	1805
TOPH_02371	114.026	95.8104	104.669	-0.251109	-2.80725	0.00499664	0.0568394	2253	817	2348	2581	3156	4864
TOPH_06063	413.287	357.715	384.492	-0.208334	-2.81486	0.00487978	0.0568394	8661	2783	8369	10483	11496	17280
TOPH_05128	1.49174	2.28316	1.98298	0.614035	2.80989	0.00495585	0.0568394	29	10	32	70	73	108
TOPH_01868	51.3419	80.2544	65.6629	0.644444	2.80747	0.00499328	0.0568394	1181	314	1009	2274	2467	4167
TOPH_01258	183.431	303.784	243.468	0.727811	2.81106	0.00493783	0.0568394	4046	1093	3937	8008	10997	14344
TOPH_04585	6.47555	11.8276	9.30639	0.869083	2.80877	0.00497309	0.0568394	124	56	124	336	338	644
TOPH_03343	27.0405	64.6137	45.88	1.25672	2.80802	0.00498478	0.0568394	526	194	562	2101	1460	3682
TOPH_01331	220.581	848.26	534.442	1.9432	2.80958	0.00496062	0.0568394	5315	1473	3860	31582	16019	46250
TOPH_04330	1.44972	0.727701	1.05455	-0.994358	-2.7994	0.00511984	0.0571965	24	13	32	23	21	36
TOPH_04639	5.68745	3.10249	4.37603	-0.874354	-2.80007	0.00510908	0.0571965	126	43	101	106	95	138
TOPH_05560	103.954	79.0422	90.9883	-0.395246	-2.80143	0.00508774	0.0571965	2260	673	2077	2198	2699	3781
TOPH_04173	111.046	86.6465	98.5145	-0.357949	-2.80221	0.00507546	0.0571965	2234	757	2324	2580	2588	4399
TOPH_04389	0.105052	0.418428	0.286329	1.99387	2.80039	0.00510413	0.0571965	3	0	2	13	11	22
TOPH_04759	130.698	848.7	489.782	2.69902	2.79746	0.00515062	0.0574084	1942	1355	2120	30728	34096	20839
TOPH_06672	10.6754	22.7793	16.891	1.09344	2.79554	0.00518135	0.0576187	170	90	234	617	854	1006
TOPH_03782	497.952	142.387	320.163	-1.80619	-2.78924	0.00528322	0.0578633	8720	3963	10183	3073	6913	5262
TOPH_01211	195.68	72.298	133.935	-1.43647	-2.79288	0.00522404	0.0578633	4027	1309	4109	1752	3293	2671
TOPH_08980	180.376	98.9529	139.423	-0.866193	-2.78512	0.0053508	0.0578633	3479	1049	4455	2858	3069	5011
TOPH_01715	76.8349	44.8754	60.5315	-0.775838	-2.78651	0.00532785	0.0578633	1595	441	1778	1213	1457	2313
TOPH_04163	66.561	41.3597	54.0552	-0.686449	-2.79149	0.00524658	0.0578633	1229	535	1309	1076	1527	1933
TOPH_07931	87.2989	55.3831	71.246	-0.656519	-2.78468	0.00535813	0.0578633	1840	613	1706	1805	1535	2731
TOPH_02066	268.831	172.586	220.455	-0.639388	-2.78986	0.00527301	0.0578633	5977	1751	5319	4873	5006	9440
TOPH_05674	5.31565	3.55664	4.33325	-0.57973	-2.78716	0.00531728	0.0578633	103	38	112	108	99	184
TOPH_01660	78.4865	53.8281	65.7252	-0.544086	-2.78898	0.00528742	0.0578633	1767	484	1572	1506	1725	2721
TOPH_08087	42.7632	34.2472	38.3677	-0.320385	-2.7881	0.00530176	0.0578633	814	303	918	984	1166	1603
TOPH_09157	194.98	157.774	176.516	-0.305472	-2.79191	0.00523983	0.0578633	4083	1447	3662	4591	5124	7596
TOPH_04156	33.3646	29.9904	31.3303	-0.153818	-2.79085	0.00525703	0.0578633	657	237	694	858	979	1460
TOPH_08114	1.79238	4.6648	3.26316	1.37994	2.78476	0.00535674	0.0578633	43	11	32	168	117	223
TOPH_01945	0.46223	0.118251	0.263697	-1.96675	-2.77821	0.00546587	0.0581226	9	3	10	3	6	4
TOPH_05416	12.1066	6.70808	9.21662	-0.851819	-2.77854	0.0054603	0.0581226	240	72	273	206	184	352
TOPH_07256	408.554	286.427	347.382	-0.512358	-2.77922	0.00544889	0.0581226	8398	2952	7972	7910	8460	15742
TOPH_01082	107.062	83.8411	95.0781	-0.352711	-2.77937	0.00544648	0.0581226	2212	723	2195	2227	2944	4060
TOPH_03149	91.9733	73.2154	82.2429	-0.329067	-2.77962	0.00544219	0.0581226	1898	634	1860	1980	2312	3851
TOPH_06562	5.14756	7.44075	6.41292	0.531558	2.78223	0.00539872	0.0581226	106	40	99	217	220	381
TOPH_08591	10.3886	21.3796	15.9912	1.04124	2.77898	0.00545294	0.0581226	196	82	207	488	870	994
TOPH_08301	53.3176	39.9872	46.3358	-0.415072	-2.77683	0.00548915	0.0582427	1126	359	1068	1068	1259	2126
TOPH_00336	54.9129	34.4365	44.6069	-0.673207	-2.7749	0.00552191	0.0584627	1066	398	1135	842	1308	1644
TOPH_00158	202.484	266.975	234.853	0.398897	2.77258	0.00556139	0.0585768	3812	1406	4455	7596	9241	12296
TOPH_03508	84.7602	135.583	110.224	0.677716	2.77214	0.00556885	0.0585768	1596	582	1882	4206	3749	7052
TOPH_06103	0.0210055	0.429669	0.247289	4.35439	2.77292	0.00555555	0.0585768	0	0	1	16	16	15
TOPH_00545	61.293	45.549	53.4394	-0.428303	-2.76902	0.00562253	0.0588483	1221	468	1193	1183	1517	2361
TOPH_09003	72.4827	95.7722	84.4838	0.401969	2.76938	0.00561639	0.0588483	1463	543	1411	2941	2877	4697
TOPH_00543	14.6271	21.4116	18.129	0.549747	2.7684	0.00563322	0.0588483	316	100	282	606	781	940
TOPH_05474	36.223	60.5843	48.4617	0.742039	2.76713	0.00565521	0.0588483	713	252	764	1823	1610	3340
TOPH_00655	54.646	113.74	84.2617	1.05755	2.76728	0.00565271	0.0588483	1059	391	1142	3861	2728	5973
TOPH_01514	42.9346	23.6237	33.2127	-0.861904	-2.76477	0.00569629	0.0589371	744	313	972	668	653	1334
TOPH_02912	10.6104	6.9075	8.64383	-0.619251	-2.76412	0.00570766	0.0589371	202	75	228	170	249	342
TOPH_03600	49.4721	33.8788	41.5717	-0.546233	-2.76302	0.00572694	0.0589371	1025	361	954	907	1015	1877
TOPH_00501	35.4965	24.8693	30.1689	-0.51331	-2.76404	0.00570901	0.0589371	661	267	747	654	900	1177
TOPH_04321	62.7129	47.9578	55.4242	-0.386997	-2.76247	0.00573651	0.0589371	1207	473	1277	1433	1636	2145
TOPH_03759	23.8566	40.9175	32.5523	0.778329	2.76282	0.00573047	0.0589371	489	181	450	1405	1223	1770
TOPH_04183	0.546272	0.0909627	0.291998	-2.58627	-2.76158	0.00575224	0.058974	11	3	12	5	1	4
TOPH_06440	80.7072	179.11	129.929	1.15008	2.76048	0.00577168	0.0590488	1793	532	1581	6063	4215	9555
TOPH_01288	16.2411	18.7383	17.7694	0.206343	2.7596	0.00578729	0.0590841	331	116	326	530	632	898
TOPH_04325	182.624	125.35	153.864	-0.542915	-2.75782	0.00581876	0.059171	3682	1263	3789	3610	4605	5310
TOPH_08962	1.57578	2.56515	2.13891	0.702971	2.75774	0.00582016	0.059171	30	11	34	64	90	128
TOPH_00726	28.9747	18.0282	23.2357	-0.684536	-2.75639	0.00584433	0.0592927	670	176	561	536	542	911
TOPH_00060	51.6431	70.3208	60.9995	0.445375	2.75373	0.0058921	0.0596528	1100	345	1033	2116	2053	3604
TOPH_06617	88.1485	125.558	107.107	0.51035	2.75299	0.00590544	0.0596636	1664	649	1845	4031	3948	5605
TOPH_03944	327.463	182.049	254.668	-0.847005	-2.75185	0.00592595	0.0597466	6354	2271	7034	4470	7329	8056
TOPH_04945	62.6888	42.693	52.4846	-0.55421	-2.74842	0.00598838	0.0600026	1362	425	1219	1214	1237	2315
TOPH_02467	20.1715	14.8753	17.3847	-0.439394	-2.74938	0.00597083	0.0600026	368	143	449	414	496	726
TOPH_09439	0.126063	0.46391	0.32136	1.8797	2.74895	0.00597865	0.0600026	3	1	2	11	14	26
TOPH_07614	17.7788	24.4471	21.2411	0.459504	2.74746	0.00600582	0.0600535	358	122	368	680	890	1095
TOPH_05238	370.011	239.122	304.28	-0.629817	-2.74458	0.00605882	0.0603504	7103	2300	8766	7186	7613	11347
TOPH_02677	51.9123	112.123	82.2588	1.11093	2.7445	0.00606035	0.0603504	914	478	893	3602	3420	5149
TOPH_01228	740.716	473.376	607.105	-0.645934	-2.74351	0.00607858	0.0603974	13124	5672	15650	14289	16525	20192
TOPH_03242	41.5991	30.9754	36.0607	-0.425433	-2.7429	0.00608993	0.0603974	805	277	910	958	992	1429
TOPH_09906	0.294146	0.800471	0.588382	1.44432	2.74155	0.00611496	0.0603991	7	3	4	19	30	39
TOPH_05869	10.4303	50.8066	30.6011	2.28423	2.74221	0.0061028	0.0603991	234	49	254	1770	873	3105
TOPH_05573	75.5536	83.3582	80.2462	0.141823	2.74028	0.00613874	0.060511	1515	576	1505	2383	2747	4034
TOPH_00047	23.3731	5.94853	14.6999	-1.97424	-2.73929	0.00615726	0.0605437	416	251	296	166	163	342
TOPH_07811	2.46183	7.33246	4.86498	1.57456	2.73877	0.00616697	0.0605437	54	10	58	236	175	407
TOPH_02590	94.4309	59.1178	76.4442	-0.675666	-2.73024	0.00632889	0.0607718	1929	556	2182	1623	2050	2816
TOPH_05016	120.653	75.6383	97.8447	-0.673671	-2.73296	0.00627684	0.0607718	2804	734	2395	2036	2396	4003
TOPH_07536	1.99599	1.33715	1.57227	-0.577945	-2.72344	0.00646066	0.0607718	39	15	41	36	44	67
TOPH_01048	68.7895	46.4258	57.3408	-0.567261	-2.72353	0.00645874	0.0607718	1523	447	1356	1310	1366	2505
TOPH_03016	476.314	326.118	401.065	-0.546518	-2.72865	0.00635935	0.0607718	9634	3370	9649	8940	9477	18270
TOPH_07925	77.8863	55.0901	66.1265	-0.499576	-2.73603	0.00621857	0.0607718	1494	495	1786	1590	1802	2655
TOPH_05565	321.729	276.91	299.474	-0.21643	-2.72394	0.00645077	0.0607718	6187	2373	6632	7916	8801	13833
TOPH_01673	52.316	60.3992	57.0057	0.207276	2.7281	0.00637	0.0607718	1030	407	1053	1739	1939	2962
TOPH_04750	18.9514	22.0584	20.7979	0.219024	2.72542	0.00642202	0.0607718	377	143	382	613	740	1072
TOPH_03586	95.8741	121.074	108.433	0.336679	2.72868	0.00635887	0.0607718	2070	643	1884	3495	3730	6163
TOPH_00696	45.2645	60.465	53.2653	0.417721	2.73677	0.00620458	0.0607718	923	352	857	1763	1851	3063
TOPH_04134	34.4519	50.5063	42.4508	0.551882	2.72929	0.00634702	0.0607718	670	217	779	1441	1790	2263
TOPH_00023	2.64312	4.48584	3.6292	0.763139	2.72494	0.00643124	0.0607718	54	17	55	114	172	206
TOPH_05339	5.04627	9.28145	7.14755	0.879133	2.7232	0.00646533	0.0607718	109	27	108	232	356	430
TOPH_03914	5.54605	10.467	8.06539	0.91632	2.73267	0.00628233	0.0607718	124	39	101	324	272	569
TOPH_05965	205.739	402.252	303.988	0.967286	2.72356	0.00645833	0.0607718	4597	1276	4235	11079	16116	15874
TOPH_07062	1.4077	2.80165	2.125	0.992936	2.72529	0.00642441	0.0607718	38	7	22	76	97	135
TOPH_03005	1.5173	3.07759	2.35539	1.0203	2.73291	0.0062778	0.0607718	27	13	32	79	90	173
TOPH_02631	5.49069	11.7197	8.74547	1.09388	2.73029	0.0063279	0.0607718	98	50	106	333	319	664
TOPH_03747	285.373	654.063	469.8	1.19658	2.72952	0.00634266	0.0607718	5650	2142	5553	22126	14762	35856
TOPH_09240	0.357178	0.882338	0.658387	1.30469	2.72376	0.00645436	0.0607718	6	3	8	26	23	48
TOPH_08869	0.668322	4.02611	2.40014	2.59077	2.73321	0.00627199	0.0607718	11	8	11	127	74	260
TOPH_04050	53.4705	62.1988	58.4682	0.218142	2.72142	0.00650015	0.0608636	1089	400	1054	1845	2036	2948
TOPH_09457	0.0630314	0.709509	0.423628	3.49268	2.72166	0.00649546	0.0608636	1	2	0	25	19	34
TOPH_09486	0.021002	0.412722	0.23764	4.29657	2.72012	0.00652575	0.0609859	1	0	0	14	17	14
TOPH_05582	0.44122	0.0363851	0.201258	-3.60008	-2.68433	0.00726747	0.061177	7	1	13	1	1	2
TOPH_02041	0.771184	0.0900583	0.381191	-3.09814	-2.68635	0.0072237	0.061177	23	2	13	2	2	6
TOPH_08699	15.9631	5.49327	10.7104	-1.539	-2.71509	0.00662586	0.061177	198	125	418	149	193	261
TOPH_03720	132.218	62.1818	97.0761	-1.08835	-2.68277	0.00730153	0.061177	2657	822	3014	1307	2434	3225
TOPH_01936	10.3855	4.93844	7.66587	-1.07244	-2.69595	0.00701886	0.061177	211	85	186	165	120	261
TOPH_00339	2.6053	1.40992	1.96722	-0.885833	-2.70106	0.00691181	0.061177	51	20	53	47	46	62
TOPH_00811	354.81	194.31	274.674	-0.868685	-2.68733	0.00720253	0.061177	6715	3123	5914	5317	6595	9497
TOPH_01014	4.97948	2.79255	3.71483	-0.83441	-2.70392	0.00685267	0.061177	118	27	92	76	89	142
TOPH_03193	153.32	91.8881	122.357	-0.738598	-2.69279	0.00708572	0.061177	3682	909	3002	2605	3199	4220
TOPH_03744	78.9055	48.7004	63.4622	-0.696192	-2.69631	0.00701121	0.061177	1737	448	1736	1447	1585	2290
TOPH_04218	46.3612	28.8284	37.2401	-0.685426	-2.69556	0.00702713	0.061177	976	268	1038	777	919	1511
TOPH_06926	24.7128	15.8838	20.2812	-0.637707	-2.7054	0.00682214	0.061177	447	193	518	392	534	847
TOPH_03753	58.9429	38.7033	49.0089	-0.606859	-2.6867	0.0072162	0.061177	1080	496	1123	1052	1293	1931
TOPH_00388	1133.47	772.924	952.84	-0.552342	-2.6978	0.00697997	0.061177	22966	6962	25929	23479	24613	36237
TOPH_00555	106.644	72.7356	89.63	-0.552068	-2.68702	0.00720921	0.061177	2010	778	2249	1854	2709	3428
TOPH_08089	74.8289	51.2682	62.714	-0.545532	-2.71373	0.00665309	0.061177	1555	475	1604	1341	1613	2787
TOPH_05158	1023.3	709.979	866.325	-0.527377	-2.68282	0.00730049	0.061177	22725	6613	20468	20619	20801	37580
TOPH_08805	143.92	101.459	122.784	-0.504378	-2.70264	0.00687912	0.061177	2648	1108	2950	2912	3608	4492
TOPH_00247	117.901	84.0709	100.899	-0.487896	-2.70435	0.00684373	0.061177	2418	846	2326	2199	3127	3876
TOPH_09420	19.5866	14.419	16.8905	-0.441895	-2.70191	0.00689419	0.061177	359	143	429	384	487	718
TOPH_01092	59.0369	44.541	51.5327	-0.406482	-2.69016	0.00714183	0.061177	1109	397	1323	1332	1405	2148
TOPH_02840	35.3682	28.0176	31.4118	-0.33612	-2.68977	0.00715016	0.061177	695	236	757	778	979	1316
TOPH_05915	171.809	136.147	154.124	-0.335642	-2.69663	0.00700454	0.061177	3368	1292	3410	3922	4733	6169
TOPH_07999	79.613	68.2911	74.0032	-0.221305	-2.71674	0.0065929	0.061177	1537	600	1642	1902	2210	3413
TOPH_00998	30.3391	27.2342	28.4667	-0.155758	-2.71659	0.00659591	0.061177	615	226	603	759	886	1349
TOPH_07563	35.2931	41.5076	38.5599	0.233987	2.69374	0.00706553	0.061177	713	248	719	1154	1306	2122
TOPH_02532	70.3201	85.0768	77.6247	0.274828	2.70436	0.0068437	0.061177	1397	467	1501	2440	2645	4313
TOPH_01825	55.674	70.7988	63.0283	0.346721	2.69092	0.00712543	0.061177	1086	357	1226	1974	2311	3523
TOPH_04195	13.64	17.6061	15.7705	0.36823	2.69675	0.00700192	0.061177	289	101	259	489	551	898
TOPH_01949	22.549	29.4332	26.0501	0.38438	2.69052	0.00713405	0.061177	491	144	444	887	983	1341
TOPH_07990	67.4742	88.4749	78.0245	0.390932	2.70472	0.00683611	0.061177	1408	453	1375	2760	2642	4292
TOPH_08480	206.572	274.221	240.606	0.408692	2.68439	0.00726622	0.061177	4491	1495	3785	7516	8843	14064
TOPH_04086	31.845	43.5253	37.8227	0.450786	2.68966	0.00715259	0.061177	642	221	656	1218	1596	1914
TOPH_03158	429.325	622.157	525.93	0.535208	2.70272	0.00687745	0.061177	7617	3100	9597	18248	21406	27905
TOPH_06593	4.013	5.87619	5.12484	0.5502	2.7118	0.00669183	0.061177	74	36	81	182	184	280
TOPH_07043	30.1466	45.0444	37.7295	0.57935	2.70063	0.00692078	0.061177	630	217	583	1162	1702	2065
TOPH_06736	41.1114	66.4317	53.9794	0.692332	2.69304	0.00708046	0.061177	775	323	814	2088	1818	3437
TOPH_05290	3.34045	5.41479	4.46266	0.696861	2.69508	0.00703727	0.061177	76	23	60	144	198	253
TOPH_04874	61.1994	100.481	80.7657	0.715326	2.7066	0.00679755	0.061177	1415	368	1225	2768	3673	4492
TOPH_02177	1.55477	2.63792	2.19693	0.762694	2.7074	0.00678135	0.061177	30	15	29	82	78	130
TOPH_01535	3.46417	5.94899	4.75219	0.780134	2.68337	0.00728843	0.061177	71	20	75	202	170	277
TOPH_05398	326.873	567.715	447.289	0.796436	2.69044	0.00713573	0.061177	6601	2080	7289	15431	22237	23508
TOPH_01955	0.756376	1.4554	1.15266	0.944242	2.71438	0.00664008	0.061177	14	5	17	42	40	78
TOPH_03400	14.9066	34.9909	24.9539	1.23103	2.68724	0.00720447	0.061177	334	93	300	1074	793	2097
TOPH_05025	5.52193	13.2292	9.48853	1.26048	2.70938	0.00674097	0.061177	109	48	97	475	325	641
TOPH_09331	0.378188	0.936915	0.705156	1.30881	2.69218	0.00709866	0.061177	6	4	8	22	36	45
TOPH_08856	2.00247	5.07476	3.56449	1.34156	2.71808	0.00656621	0.061177	46	11	40	138	215	189
TOPH_06312	4.55599	11.5665	8.13465	1.34411	2.70119	0.00690921	0.061177	92	36	85	263	517	472
TOPH_04761	0.420209	1.16432	0.833197	1.47031	2.71506	0.00662629	0.061177	12	3	5	31	44	53
TOPH_03232	1.31998	4.00548	2.71459	1.60146	2.70022	0.00692937	0.061177	23	11	28	135	86	226
TOPH_06989	14.7241	51.5653	33.1755	1.80822	2.69235	0.00709502	0.061177	337	103	262	1798	924	3092
TOPH_03894	0.0630314	0.263792	0.198362	2.06526	2.70694	0.00679067	0.061177	2	0	1	7	10	12
TOPH_08264	71.4353	303.941	187.69	2.08908	2.6851	0.00725074	0.061177	1811	405	1364	12476	5347	15185
TOPH_07784	1.11783	5.47496	3.31855	2.29215	2.68714	0.00720661	0.061177	21	7	26	105	297	179
TOPH_07083	0.0420209	0.236503	0.16553	2.49268	2.69457	0.00704792	0.061177	1	0	1	8	6	12
TOPH_03030	9.20447	58.868	34.0778	2.67708	2.69857	0.00696372	0.061177	114	77	227	1146	3233	1829
TOPH_02794	17.75	126.198	72.0585	2.8298	2.68514	0.00724995	0.061177	219	217	245	4659	2408	6911
TOPH_06125	2.00126	16.5828	9.32661	3.05071	2.70912	0.00674627	0.061177	32	18	40	623	185	1085
TOPH_10099	9.27116	90.8319	50.0996	3.29238	2.71262	0.00667541	0.061177	145	97	144	3223	999	6289
TOPH_06301	0.113733	3.08998	1.62719	4.76388	2.69973	0.00693961	0.061177	1	2	2	103	33	226
TOPH_08524	6.54635	3.40863	5.10579	-0.941499	-2.68044	0.00735248	0.0613922	123	62	122	111	112	149
TOPH_08556	0.0840418	0.382043	0.25658	2.18456	2.68049	0.00735139	0.0613922	3	0	1	14	10	18
TOPH_02621	165.217	100.792	132.723	-0.712975	-2.67815	0.00740296	0.0616972	3804	966	3437	2697	3610	4749
TOPH_01723	65.4394	42.7449	53.7101	-0.614407	-2.67706	0.0074271	0.0616972	1497	384	1338	1214	1393	2099
TOPH_01158	46.8414	37.7563	42.0426	-0.311068	-2.67734	0.00742095	0.0616972	964	318	954	1058	1331	1742
TOPH_05859	78.6902	52.9615	65.6149	-0.571241	-2.67618	0.00744669	0.0617544	1693	514	1598	1405	1989	2382
TOPH_07459	86.8863	43.6592	65.0564	-0.992843	-2.67544	0.00746307	0.0617809	2137	457	1810	1176	1411	2269
TOPH_03014	227.302	174.941	200.897	-0.377742	-2.67488	0.0074755	0.0617809	4777	1555	4561	5054	6192	7733
TOPH_03497	3.39018	12.647	7.97282	1.89937	2.67432	0.00748803	0.0617809	82	12	79	327	530	502
TOPH_06597	56.3921	61.7818	59.6775	0.13169	2.6729	0.00751978	0.0618329	1125	429	1130	1767	2022	3003
TOPH_03287	6.56421	22.2748	14.392	1.76272	2.67297	0.00751819	0.0618329	163	29	144	552	993	835
TOPH_06433	51.7985	39.1489	45.2202	-0.40394	-2.67121	0.00755777	0.0620403	1054	341	1092	1229	1257	1770
TOPH_08304	31.2273	40.7546	36.1398	0.384156	2.67058	0.00757206	0.0620528	679	223	583	1108	1350	2041
TOPH_07452	1.06232	6.93011	4.03621	2.70566	2.66862	0.00761631	0.0623103	15	10	23	127	399	202
TOPH_09536	5.8199	7.60448	6.78194	0.385856	2.66693	0.00765467	0.062519	125	31	121	234	243	359
TOPH_06303	14.4988	33.5623	24.2041	1.21091	2.6655	0.00768746	0.0626814	249	133	266	1185	921	1515
TOPH_04093	245.975	189.709	217.615	-0.374722	-2.66481	0.00770309	0.0627036	5231	1711	4802	4989	6735	9171
TOPH_01793	42.9245	30.2308	36.0996	-0.505784	-2.66383	0.00772568	0.0627312	915	260	900	878	923	1538
TOPH_05342	16.157	19.8935	18.2372	0.300136	2.66304	0.00774373	0.0627312	340	123	306	561	626	1000
TOPH_07167	81.2611	103.328	92.7912	0.346589	2.66251	0.00775594	0.0627312	1673	619	1535	2851	3540	4961
TOPH_07494	113.511	150.556	131.95	0.407474	2.66242	0.00775811	0.0627312	2377	741	2366	4426	4449	7815
TOPH_08977	684.029	468.662	576.068	-0.545509	-2.66145	0.00778047	0.0628074	14041	4456	14733	13731	13303	25237
TOPH_06516	89.6529	63.0141	76.0602	-0.508677	-2.65893	0.00783895	0.0629658	1902	579	1862	1674	2322	2895
TOPH_06386	47.3953	37.6194	42.0125	-0.333269	-2.65918	0.00783303	0.0629658	985	306	979	1007	1225	1931
TOPH_01120	20.4752	26.04	23.4211	0.346852	2.6593	0.00783043	0.0629658	383	150	441	716	836	1317
TOPH_02996	73.5277	145.4	109.619	0.983663	2.65804	0.00785968	0.0630281	1288	608	1451	4213	3773	8435
TOPH_06295	0.336167	0.0909627	0.190345	-1.88583	-2.65491	0.00793295	0.063187	7	3	6	4	2	4
TOPH_02374	43.8979	28.5636	36.0747	-0.619975	-2.65643	0.00789738	0.063187	878	304	915	688	925	1609
TOPH_02533	66.3536	53.8101	59.8872	-0.302296	-2.65495	0.00793209	0.063187	1383	477	1291	1422	1792	2747
TOPH_06826	110.829	89.9083	100.39	-0.301804	-2.656	0.00790737	0.063187	2307	820	2108	2696	2784	4396
TOPH_00737	355.798	453.334	404.933	0.349517	2.65442	0.0079445	0.063187	7410	2590	6802	13932	14794	20462
TOPH_00683	5.46434	3.54165	4.38839	-0.625626	-2.65383	0.00795837	0.0631939	116	39	105	89	106	197
TOPH_00562	16.5562	11.3158	13.4995	-0.549042	-2.65305	0.00797679	0.0632368	329	93	366	307	374	563
TOPH_01188	16.2231	10.0402	13.0355	-0.692271	-2.65233	0.00799375	0.063268	310	117	343	231	356	534
TOPH_08331	5.4904	15.5302	10.5024	1.5001	2.65145	0.00801468	0.0633305	142	28	104	398	674	588
TOPH_07512	241.374	120.669	180.945	-1.00021	-2.64929	0.00806605	0.0634035	4273	1624	5740	3222	4906	4830
TOPH_04312	1.72286	0.936915	1.29933	-0.878813	-2.65044	0.00803875	0.0634035	38	15	29	29	34	40
TOPH_06564	25.2079	18.8045	21.6703	-0.422801	-2.64962	0.00805827	0.0634035	496	158	547	572	596	898
TOPH_08465	1.77945	11.7435	6.81199	2.72236	2.64887	0.00807611	0.0634035	35	18	25	487	168	636
TOPH_03018	107.738	87.3837	97.2541	-0.302093	-2.64819	0.00809228	0.0634281	2306	748	2086	2482	2706	4489
TOPH_02418	142.436	99.2497	120.446	-0.521182	-2.64759	0.00810681	0.0634397	3241	872	2874	2846	3118	5000
TOPH_00579	64.6529	38.3468	51.2425	-0.753611	-2.64578	0.00815025	0.0635748	1263	373	1572	1105	1188	1947
TOPH_05858	3.4247	5.74884	4.76641	0.747291	2.64586	0.0081483	0.0635748	56	34	73	166	185	281
TOPH_01724	56.1148	32.678	44.2019	-0.78006	-2.64309	0.00821521	0.0638946	1308	348	1089	890	937	1854
TOPH_07935	53.6946	44.9016	48.8342	-0.258008	-2.643	0.00821755	0.0638946	1105	348	1106	1311	1509	2109
TOPH_04844	28.6935	21.5099	24.9691	-0.415727	-2.6423	0.00823457	0.0639247	586	199	583	612	780	949
TOPH_07205	10.463	84.8364	47.6709	3.01939	2.64102	0.00826575	0.0640644	231	76	187	3338	810	5500
TOPH_09276	1.78589	1.16432	1.39397	-0.617152	-2.63981	0.00829515	0.0641899	36	15	34	32	34	62
TOPH_02153	153.3	177.637	165.963	0.212574	2.63828	0.00833276	0.0643784	3008	1122	3132	5110	5530	8982
TOPH_04065	44.5779	29.227	36.5908	-0.609029	-2.63689	0.00836711	0.0644545	946	265	970	810	1052	1326
TOPH_08697	88.7205	113.33	101.09	0.353197	2.6368	0.00836914	0.0644545	1746	614	1877	2942	3771	5904
TOPH_07971	444.641	314.907	379.628	-0.497715	-2.63456	0.00842464	0.064575	8968	3175	8952	8298	9500	17689
TOPH_07868	61.3582	80.463	70.9398	0.39107	2.63546	0.00840244	0.064575	1202	412	1329	2406	2380	4104
TOPH_10101	11.1805	15.3896	13.3224	0.460966	2.63502	0.00841312	0.064575	214	69	251	428	543	716
TOPH_07775	1.61781	2.73798	2.22239	0.759072	2.63348	0.00845145	0.0646785	30	9	38	84	77	140
TOPH_06035	71.0832	27.3829	49.0907	-1.37623	-2.63049	0.00852626	0.0647412	1841	326	1529	763	788	1524
TOPH_00785	34.5459	21.0677	27.7501	-0.713478	-2.6314	0.00850343	0.0647412	594	248	797	608	769	901
TOPH_00966	79.6142	49.3682	64.1562	-0.689444	-2.63059	0.00852378	0.0647412	1716	449	1800	1345	1641	2472
TOPH_00212	61.4117	46.1821	53.3165	-0.411178	-2.63134	0.00850485	0.0647412	1222	387	1354	1259	1570	2257
TOPH_02746	20.1	55.9589	37.9751	1.47717	2.63082	0.00851781	0.0647412	552	90	398	1833	1622	2636
TOPH_03779	272.966	184.857	228.884	-0.562309	-2.62913	0.00856028	0.0647623	5657	1998	5209	6136	5381	8541
TOPH_01688	41.8949	32.3372	36.4272	-0.373577	-2.62826	0.00858235	0.0647623	892	252	850	946	1048	1561
TOPH_04920	107.823	128.101	118.255	0.248618	2.62871	0.00857086	0.0647623	2304	766	2057	3759	4078	6236
TOPH_00035	13.7767	18.0349	16.157	0.388557	2.62908	0.00856174	0.0647623	281	104	269	528	631	810
TOPH_02813	11.8079	14.7178	13.3778	0.317808	2.62468	0.00867299	0.0649421	250	79	233	438	445	735
TOPH_07615	104.692	140.859	122.646	0.428104	2.62614	0.00863588	0.0649421	2267	656	2171	4314	4554	6453
TOPH_08032	34.5021	48.8049	42.1141	0.50034	2.62646	0.00862791	0.0649421	667	282	664	1409	1690	2221
TOPH_03028	27.3379	55.8258	41.5508	1.03003	2.62512	0.00866183	0.0649421	692	156	509	1804	1510	2832
TOPH_08311	0.0210105	0.163733	0.120612	2.96216	2.625	0.00866481	0.0649421	0	0	1	6	5	7
TOPH_06111	0.336167	0.0727701	0.184151	-2.20776	-2.62333	0.00870752	0.0650285	4	3	9	2	2	4
TOPH_05916	11.4717	14.4358	12.8723	0.331568	2.62318	0.00871129	0.0650285	245	61	240	412	466	709
TOPH_08257	103.763	66.2359	84.8978	-0.647604	-2.62249	0.00872897	0.0650605	1982	728	2236	1646	2566	3047
TOPH_06653	13.3743	24.9219	19.0481	0.897956	2.62178	0.0087473	0.0650973	326	70	262	724	858	1132
TOPH_08395	125.911	212.77	169.509	0.756885	2.62011	0.00879025	0.0653169	2428	964	2470	5515	8502	9018
TOPH_03697	1.89094	0.918723	1.33091	-1.0414	-2.61807	0.00884278	0.0656069	48	11	31	26	29	46
TOPH_03640	18.894	14.4491	16.651	-0.386954	-2.61729	0.00886322	0.065628	358	143	395	433	499	645
TOPH_04222	16.2339	26.2088	21.3962	0.69104	2.61649	0.0088839	0.065628	349	130	280	723	786	1418
TOPH_07647	0.46223	0.955108	0.747749	1.04705	2.6164	0.00888614	0.065628	9	2	11	26	27	52
TOPH_05349	104.536	7.25079	55.8575	-3.84972	-2.61504	0.00892166	0.0657616	2880	150	3042	139	339	317
TOPH_06929	93.4238	52.4791	72.7043	-0.832046	-2.61055	0.00903955	0.0657616	2187	508	2008	1530	1568	2721
TOPH_07686	74.8572	52.1322	63.2066	-0.521968	-2.61071	0.0090355	0.0657616	1603	468	1575	1462	1892	2312
TOPH_09049	51.3019	82.7687	67.346	0.690073	2.61115	0.00902374	0.0657616	1013	430	900	2370	2943	3672
TOPH_09543	0.546272	1.00059	0.83118	0.873159	2.61156	0.00901298	0.0657616	14	2	10	27	36	47
TOPH_05026	2.29351	4.42067	3.52776	0.946707	2.61245	0.00898965	0.0657616	46	23	40	144	142	199
TOPH_09089	10.1167	22.2791	16.2665	1.13895	2.61158	0.0090126	0.0657616	230	74	174	795	534	1106
TOPH_01543	0.694271	2.41033	1.58507	1.79566	2.61406	0.00894728	0.0657616	14	5	14	86	45	138
TOPH_08432	0.188643	0.918795	0.567297	2.28409	2.61121	0.00902219	0.0657616	2	1	6	26	21	56
TOPH_08458	2.21852	14.7335	8.57159	2.73143	2.61068	0.00903623	0.0657616	30	30	28	525	335	759
TOPH_00143	30.3969	46.273	38.5343	0.606248	2.60982	0.00905897	0.0658044	589	233	603	1224	1768	2043
TOPH_03694	107.594	82.6539	94.6486	-0.380441	-2.60835	0.00909799	0.0659892	2158	690	2360	2340	2559	4263
TOPH_05743	24.0725	13.2312	18.5213	-0.86344	-2.60764	0.00911684	0.0660274	560	148	467	355	523	552
TOPH_02022	48.3811	22.4853	35.4475	-1.10547	-2.60329	0.00923326	0.0665351	695	399	1112	745	688	993
TOPH_01409	76.6401	54.8574	65.8072	-0.482413	-2.602	0.00926814	0.0665351	1429	604	1529	1406	1858	2839
TOPH_04481	368.604	267.302	317.8	-0.463603	-2.60146	0.00928279	0.0665351	7271	2621	7617	7492	7736	14741
TOPH_06624	216.617	157.892	187.367	-0.456214	-2.60223	0.00926193	0.0665351	4515	1694	3826	4497	5124	7766
TOPH_01690	47.028	37.5932	41.9384	-0.323047	-2.60225	0.0092613	0.0665351	958	310	982	1006	1318	1810
TOPH_02651	5.37868	6.5766	6.16065	0.29009	2.60373	0.00922156	0.0665351	104	39	113	188	213	322
TOPH_03221	2.05253	3.85837	2.91281	0.910591	2.6019	0.00927089	0.0665351	42	8	48	104	114	208
TOPH_00088	0.693345	0.236503	0.416707	-1.55172	-2.60086	0.00929913	0.0665541	17	3	13	7	5	14
TOPH_01457	438.653	282.374	360.347	-0.635469	-2.59872	0.00935715	0.0668709	8896	2886	9476	7431	10968	12247
TOPH_03108	45.5927	38.5409	41.6756	-0.242413	-2.59708	0.00940188	0.0670919	962	299	909	1123	1289	1825
TOPH_06803	98.2169	68.0899	82.7717	-0.528531	-2.59561	0.00944244	0.067184	2130	590	2106	2081	2090	3290
TOPH_07987	13.3497	19.1713	16.2143	0.522143	2.59582	0.00943663	0.067184	287	80	275	484	666	974
TOPH_00788	265.97	166.043	216.116	-0.679702	-2.59483	0.00946367	0.0672366	4828	2219	5000	5302	4914	7904
TOPH_02101	236.072	177.95	206.455	-0.407751	-2.59337	0.00950418	0.0674258	5047	1459	5058	4921	5919	8786
TOPH_03514	9.22515	12.8839	11.281	0.481928	2.59245	0.00952937	0.0675059	174	73	190	388	448	567
TOPH_09363	3.97098	7.45894	5.93221	0.909476	2.59175	0.00954901	0.0675466	66	41	82	200	255	365
TOPH_04865	36.4302	23.7786	29.8475	-0.61547	-2.5909	0.00957246	0.0676141	851	221	704	721	720	1173
TOPH_09633	0.777387	0.363851	0.529797	-1.09529	-2.58888	0.00962883	0.0677077	12	7	18	10	10	20
TOPH_06059	75.5184	42.7734	58.9534	-0.820114	-2.58713	0.00967778	0.0677077	1693	440	1616	1077	1662	1937
TOPH_09196	14.4458	9.70068	11.9033	-0.574487	-2.58489	0.00974106	0.0677077	325	93	274	304	283	479
TOPH_00553	380.088	301.51	340.318	-0.33413	-2.58684	0.0096862	0.0677077	7929	2522	7901	8237	9411	15966
TOPH_04462	68.3342	54.4384	61.2621	-0.327984	-2.58461	0.00974901	0.0677077	1409	499	1328	1413	1865	2751
TOPH_00208	45.6977	39.5597	42.0465	-0.208093	-2.58635	0.00969992	0.0677077	943	289	943	1154	1258	1937
TOPH_00773	29.6843	34.5255	32.3676	0.217965	2.58824	0.00964677	0.0677077	589	202	623	1034	1146	1603
TOPH_07822	9.63372	15.1771	12.6168	0.655735	2.58348	0.00978077	0.0677077	194	79	179	490	502	645
TOPH_04692	19.0294	31.3277	25.3419	0.719213	2.5843	0.0097576	0.0677077	401	149	339	801	1207	1414
TOPH_03047	14.6573	24.1828	19.6128	0.722359	2.5871	0.00967872	0.0677077	287	121	273	602	920	1135
TOPH_08379	68.0054	115.074	91.6792	0.758846	2.58943	0.00961346	0.0677077	1357	504	1336	3318	4497	4463
TOPH_00057	68.4872	171.203	120.026	1.3218	2.58489	0.00974093	0.0677077	1027	690	1174	5146	5086	8663
TOPH_07644	2.57062	7.2347	4.88375	1.49282	2.58826	0.00964627	0.0677077	65	10	53	260	227	280
TOPH_07240	2.26843	7.23422	4.78863	1.67315	2.58375	0.00977316	0.0677077	40	16	52	147	361	269
TOPH_06992	159.596	130.249	144.76	-0.293159	-2.58225	0.00981584	0.0677575	2960	1135	3491	3728	4307	6260
TOPH_02404	12.8352	20.6307	16.7156	0.684691	2.58251	0.00980836	0.0677575	308	78	234	612	614	1054
TOPH_01393	0.210105	0.654931	0.476064	1.64024	2.58168	0.00983198	0.0677726	2	3	5	21	20	31
TOPH_06179	55.3871	43.9771	49.5427	-0.332797	-2.58058	0.00986331	0.0678922	1050	401	1177	1158	1516	2182
TOPH_06207	14.3093	8.81788	11.4598	-0.698446	-2.57866	0.0099185	0.0680793	249	99	335	265	249	463
TOPH_08542	7.47798	11.3486	9.53685	0.601789	2.57911	0.00990564	0.0680793	133	59	162	305	347	610
TOPH_09341	0.145611	0.765819	0.473169	2.39488	2.57791	0.00993992	0.0681301	2	0	5	23	33	26
TOPH_06690	122.325	94.7477	108.272	-0.368558	-2.57729	0.00995798	0.0681577	2612	818	2453	2784	3307	4185
TOPH_09036	135.226	173.025	154.16	0.355604	2.57671	0.00997455	0.0681751	2896	912	2686	5273	5138	8636
TOPH_07682	240.061	45.7377	142.84	-2.39194	-2.5761	0.00999215	0.0681995	6177	868	5920	805	2272	1923
TOPH_03172	36.9878	27.6074	31.9843	-0.421993	-2.57244	0.0100985	0.0687462	723	239	815	726	963	1355
TOPH_00846	155.761	214.939	185.71	0.464594	2.57237	0.0101005	0.0687462	3220	1213	2799	6332	6538	10865
TOPH_06682	31.0445	21.5737	26.3965	-0.525062	-2.57119	0.010135	0.0688844	571	252	624	569	776	1025
TOPH_02610	4.11805	1.68281	2.71482	-1.29109	-2.57022	0.0101634	0.0689806	84	18	94	53	49	83
TOPH_08760	15.6976	7.52485	11.6801	-1.06081	-2.56941	0.0101871	0.0690455	248	151	294	195	246	398
TOPH_00484	136.292	105.66	121.138	-0.367272	-2.56838	0.0102175	0.0691548	2523	1061	2767	3128	3266	5238
TOPH_08730	0.798397	1.35534	1.13772	0.76348	2.56699	0.0102584	0.0693353	14	4	20	42	40	67
TOPH_00459	360.819	156.81	258.658	-1.20226	-2.55853	0.0105116	0.0693802	9182	1662	7963	4202	5360	7759
TOPH_00071	168.214	93.5127	130.645	-0.84706	-2.55902	0.0104967	0.0693802	3600	922	3959	2754	2658	5005
TOPH_06047	24.8705	15.861	20.1643	-0.648948	-2.55648	0.0105736	0.0693802	469	155	583	455	458	854
TOPH_06566	95.0615	64.4576	79.4515	-0.560511	-2.56351	0.010362	0.0693802	2220	578	1868	1777	2214	3089
TOPH_02072	56.8551	40.8317	48.8809	-0.4776	-2.55598	0.010589	0.0693802	1054	444	1155	1051	1465	1987
TOPH_03487	144.259	103.719	123.527	-0.47598	-2.56491	0.0103204	0.0693802	3164	869	3063	2899	3325	5252
TOPH_01105	98.0899	72.9328	85.1431	-0.427536	-2.55536	0.0106077	0.0693802	2098	619	2050	2047	2590	3314
TOPH_07397	61.9816	46.3739	53.8918	-0.418527	-2.56344	0.0103641	0.0693802	1276	410	1296	1362	1341	2447
TOPH_00652	253.847	191.167	222.329	-0.409131	-2.55734	0.0105477	0.0693802	5444	1753	4946	6079	5687	9103
TOPH_02529	157.649	120.612	139.221	-0.386345	-2.5557	0.0105973	0.0693802	3041	1199	3133	3547	4221	5300
TOPH_00751	58.6024	45.7274	52.071	-0.357902	-2.55653	0.0105723	0.0693802	1129	428	1218	1198	1637	2196
TOPH_07048	13.8879	16.6098	15.4031	0.258203	2.55995	0.0104688	0.0693802	260	95	306	476	531	819
TOPH_04699	29.3936	35.8393	32.2863	0.286038	2.5561	0.0105853	0.0693802	624	171	604	998	1183	1759
TOPH_01789	48.8828	74.9097	61.9502	0.615825	2.55887	0.0105014	0.0693802	1033	332	980	2348	1994	3969
TOPH_09933	2.54253	4.13967	3.39438	0.703254	2.55562	0.0105999	0.0693802	55	18	48	102	129	229
TOPH_07058	45.7794	83.4388	64.8572	0.866019	2.55841	0.0105152	0.0693802	864	406	777	2315	3070	3672
TOPH_07305	12.4824	25.5402	19.0417	1.03288	2.56134	0.010427	0.0693802	286	79	241	651	1092	997
TOPH_05323	5.98682	14.0067	10.1006	1.22625	2.56004	0.0104662	0.0693802	118	51	106	401	591	486
TOPH_06076	33.8006	83.244	58.6575	1.3003	2.55796	0.0105288	0.0693802	696	306	491	2245	3393	3281
TOPH_07310	0.294146	0.764086	0.570513	1.3772	2.5571	0.0105548	0.0693802	4	2	8	20	31	33
TOPH_08877	14.6821	39.4212	27.0984	1.42492	2.55733	0.0105479	0.0693802	317	104	277	875	1901	1436
TOPH_03470	2622.18	8875.07	5748.68	1.75899	2.5556	0.0106006	0.0693802	41382	19548	61978	213629	441971	273839
TOPH_08317	11.5742	108.168	59.935	3.22429	2.55922	0.0104908	0.0693802	112	151	164	4000	1564	6657
TOPH_07809	0.0209689	0.4338	0.242557	4.37071	2.56042	0.0104547	0.0693802	0	0	1	19	9	19
TOPH_00877	45.4892	84.6696	65.0833	0.89632	2.55215	0.010706	0.0699289	870	284	1072	2800	2127	4429
TOPH_01986	3.78152	8.42321	6.30351	1.1554	2.55092	0.0107439	0.070082	74	39	64	221	309	394
TOPH_03405	142.607	80.5504	111.439	-0.824078	-2.54814	0.01083	0.0701351	3201	898	2879	1930	3260	3620
TOPH_07261	176.551	116.203	146.049	-0.603447	-2.54947	0.0107886	0.0701351	3779	1015	4005	3421	3851	5411
TOPH_04396	46.6548	32.217	39.22	-0.534204	-2.54808	0.0108318	0.0701351	845	304	1104	923	1010	1626
TOPH_02521	77.2059	107.569	92.5428	0.478481	2.54786	0.0108386	0.0701351	1425	566	1654	2762	3460	5838
TOPH_06002	19.0556	108.29	63.6861	2.50661	2.54853	0.0108179	0.0701351	290	122	518	3472	1388	7834
TOPH_07123	1.58494	11.0283	6.32159	2.79871	2.54991	0.0107751	0.0701351	34	10	33	418	105	742
TOPH_08831	0.147073	0.554872	0.386661	1.91562	2.54704	0.0108641	0.0702068	4	1	2	22	15	24
TOPH_08713	43.0328	29.9997	36.6352	-0.52049	-2.54604	0.0108951	0.0703137	780	354	858	790	1021	1509
TOPH_07739	64.4604	121.936	93.1725	0.919638	2.54499	0.010928	0.0704322	1641	374	1189	3437	4546	5185
TOPH_05793	150.314	128.56	139.049	-0.225541	-2.54424	0.0109515	0.07049	2913	1031	3239	3811	4152	6116
TOPH_05384	2.2061	1.41902	1.76215	-0.636605	-2.54288	0.0109944	0.0706725	39	21	45	40	40	76
TOPH_08258	32.6872	21.9386	27.3788	-0.575252	-2.54162	0.011034	0.0708238	593	267	654	576	808	1020
TOPH_04340	71.1954	64.6675	67.6955	-0.138743	-2.54121	0.0110471	0.0708238	1415	530	1441	1830	2050	3237
TOPH_03534	1.57578	0.745894	1.11484	-1.07903	-2.5405	0.0110694	0.0708737	37	11	27	17	32	33
TOPH_08633	0.294146	0.773183	0.587222	1.39427	2.54	0.0110852	0.0708815	4	5	5	22	26	37
TOPH_06404	23.4618	14.8856	18.9029	-0.656402	-2.53895	0.0111187	0.0709087	549	136	460	432	452	762
TOPH_02117	61.1831	108.709	85.2222	0.829271	2.53923	0.0111097	0.0709087	1001	550	1168	3196	3478	5253
TOPH_03416	5.75687	4.6391	5.04951	-0.31144	-2.53765	0.0111598	0.071078	106	46	122	133	147	230
TOPH_01658	37.4081	31.0386	33.9126	-0.269286	-2.53639	0.0112002	0.0712416	786	249	746	940	983	1488
TOPH_07172	145.367	104.162	124.389	-0.480875	-2.53578	0.0112198	0.0712733	3017	888	3232	3189	3196	5024
TOPH_00626	95.9987	68.2958	82.1152	-0.491219	-2.5348	0.0112511	0.0713783	1880	721	1902	1702	2529	3304
TOPH_00878	0.294146	0.727701	0.545755	1.30681	2.53363	0.0112889	0.0715252	7	1	6	26	18	36
TOPH_02831	9.38016	5.06083	6.95848	-0.890238	-2.5317	0.011351	0.0718252	212	48	192	155	148	254
TOPH_02564	3.49966	1.53249	2.45918	-1.19134	-2.53021	0.0113993	0.0720168	84	22	62	59	41	66
TOPH_06825	12.43	7.33121	9.9233	-0.761707	-2.5294	0.0114258	0.0720168	198	108	268	198	241	372
TOPH_01458	16.4222	34.5291	25.6091	1.07217	2.52943	0.0114247	0.0720168	312	139	297	933	1452	1294
TOPH_05732	52.2436	30.4858	41.1471	-0.77712	-2.52483	0.0115753	0.0721725	1306	294	1003	867	991	1499
TOPH_04184	12.5643	8.79609	10.4422	-0.514391	-2.52703	0.0115031	0.0721725	237	77	284	246	301	420
TOPH_02660	114.334	81.7413	97.6639	-0.484118	-2.52503	0.0115687	0.0721725	2583	702	2315	2182	2792	4058
TOPH_07605	92.2266	70.9581	81.4757	-0.378216	-2.52619	0.0115308	0.0721725	1682	670	2013	1997	2188	3693
TOPH_06535	146.255	113.669	129.848	-0.363643	-2.52421	0.0115959	0.0721725	2914	1030	3020	3496	3869	4903
TOPH_08607	93.948	75.2652	84.2393	-0.31988	-2.52733	0.0114932	0.0721725	2070	631	1805	2065	2452	3811
TOPH_05206	155.269	169.978	163.394	0.130576	2.52412	0.011599	0.0721725	3154	1145	3083	4809	5475	8426
TOPH_07379	1.34467	1.9557	1.74426	0.540431	2.52457	0.0115841	0.0721725	29	8	27	52	70	93
TOPH_03890	32.6705	76.8894	54.7898	1.2348	2.52744	0.0114898	0.0721725	852	201	551	2559	1808	4178
TOPH_00650	16.8313	46.9004	31.8364	1.47845	2.52417	0.0115971	0.0721725	390	79	397	1652	1037	2492
TOPH_06724	4.75976	8.70088	6.77535	0.870275	2.52315	0.0116309	0.0722787	111	30	88	303	227	419
TOPH_04831	44.1161	26.9463	35.3699	-0.711221	-2.51985	0.0117406	0.0727742	973	287	876	714	751	1592
TOPH_00692	20.8096	30.5229	25.7402	0.552642	2.52025	0.011727	0.0727742	457	143	394	924	848	1617
TOPH_02051	6.1097	12.6403	9.3745	1.04885	2.51905	0.0117673	0.0728373	124	33	144	313	532	522
TOPH_03822	0.336167	0.818664	0.635365	1.28409	2.51864	0.0117808	0.0728373	7	4	5	29	26	35
TOPH_03539	0.987492	0.400236	0.673555	-1.30292	-2.51636	0.0118573	0.0729731	24	9	14	9	17	18
TOPH_08985	96.4096	66.7871	81.5994	-0.529607	-2.51556	0.0118845	0.0729731	1950	741	1802	1683	2488	3179
TOPH_02655	132.211	95.5669	113.925	-0.468258	-2.51499	0.0119035	0.0729731	2304	1028	2812	2678	3001	4920
TOPH_07364	6.57627	8.18664	7.52765	0.316001	2.51592	0.0118721	0.0729731	133	42	138	225	288	387
TOPH_05850	37.6675	50.9644	44.5053	0.43617	2.51595	0.0118713	0.0729731	757	280	741	1494	1459	2717
TOPH_06661	54.8831	79.9348	67.5656	0.54246	2.51486	0.0119079	0.0729731	1247	396	956	2472	2598	3601
TOPH_08394	0.610683	2.85199	1.84855	2.22347	2.51524	0.0118953	0.0729731	12	10	7	78	107	128
TOPH_08772	579.085	395.963	487.329	-0.548411	-2.51403	0.0119362	0.0730545	10848	3832	13351	12291	11331	20018
TOPH_06718	649.304	494.291	571.466	-0.393535	-2.51288	0.011975	0.0731082	13623	4207	13740	14792	17049	21614
TOPH_03419	0.54072	2.97449	1.81437	2.45969	2.51294	0.011973	0.0731082	7	7	10	66	151	98
TOPH_09377	4.24411	2.83803	3.49819	-0.580571	-2.5112	0.0120322	0.0731148	93	35	74	74	103	135
TOPH_03181	23.9587	18.5015	21.2426	-0.372906	-2.51153	0.0120208	0.0731148	478	189	465	483	654	900
TOPH_05037	248.162	201.427	224.675	-0.301027	-2.51237	0.0119925	0.0731148	4615	1771	5397	5897	6766	9307
TOPH_04164	4.39391	16.2393	10.3997	1.88591	2.51108	0.0120363	0.0731148	63	45	82	588	309	910
TOPH_00840	11.7549	30.6079	21.3007	1.38064	2.51056	0.0120539	0.07313	203	112	201	975	691	1779
TOPH_06379	477.321	344.918	410.829	-0.468704	-2.50928	0.0120977	0.0733044	9692	3080	10462	10611	9885	17577
TOPH_05766	104.823	57.9868	81.1797	-0.85416	-2.50719	0.0121695	0.0736294	2450	545	2334	1624	1784	3043
TOPH_07033	1.1748	4.16032	2.72327	1.82428	2.50684	0.0121816	0.0736294	17	11	26	88	203	156
TOPH_01245	200.081	157.975	178.572	-0.340882	-2.50482	0.0122513	0.0738667	4137	1290	4277	4846	4870	7572
TOPH_06937	22.2438	32.901	27.5898	0.564729	2.50504	0.0122438	0.0738667	491	142	441	825	1234	1560
TOPH_07430	0.882439	1.48269	1.25633	0.748649	2.50192	0.0123522	0.0743828	14	9	19	41	50	72
TOPH_04272	23.7834	40.3259	32.2511	0.761752	2.50094	0.0123865	0.0744971	398	199	495	1200	1131	2158
TOPH_03446	0.609303	0.181925	0.361387	-1.74381	-2.49894	0.0124567	0.0746421	11	3	15	5	9	6
TOPH_08283	35.5017	22.551	28.2875	-0.654698	-2.49897	0.0124554	0.0746421	753	205	736	623	752	1105
TOPH_01681	75.4886	51.0666	63.085	-0.56388	-2.49903	0.0124535	0.0746421	1407	500	1737	1441	1478	2795
TOPH_05891	9.53955	12.4095	10.9786	0.379455	2.49644	0.0125447	0.0750734	193	56	206	362	371	634
TOPH_02005	22.5862	31.8915	27.7494	0.497728	2.49602	0.0125596	0.0750734	464	190	421	879	1071	1556
TOPH_09600	0.93756	2.66773	1.85318	1.50863	2.49436	0.0126183	0.0753318	18	8	18	54	124	113
TOPH_08481	11.9878	16.9229	14.7469	0.497401	2.49388	0.0126355	0.075342	238	101	229	453	596	811
TOPH_08278	6.43504	12.1145	9.39167	0.912709	2.49166	0.0127146	0.0757207	129	54	116	380	304	667
TOPH_00629	43.8125	55.4925	49.997	0.340951	2.48975	0.0127833	0.0759117	866	330	871	1699	1868	2447
TOPH_01859	36.2991	71.5826	53.9689	0.979675	2.48947	0.0127935	0.0759117	770	237	752	2418	1626	3914
TOPH_07451	0.105052	0.363851	0.265859	1.79224	2.49027	0.0127648	0.0759117	1	2	2	9	13	18
TOPH_06621	93.9927	67.4906	80.3119	-0.477862	-2.48723	0.0128743	0.0762977	1992	562	2065	1881	2127	3478
TOPH_00961	58.9104	35.5497	47.2359	-0.728687	-2.48409	0.0129883	0.0764351	1061	469	1188	885	1416	1576
TOPH_02902	38.5417	25.8073	31.9807	-0.578644	-2.48474	0.0129647	0.0764351	707	249	909	734	761	1380
TOPH_06993	11.7869	9.70572	10.6942	-0.280274	-2.48333	0.0130161	0.0764351	225	98	238	268	337	462
TOPH_00232	95.171	131.427	113.587	0.465665	2.48355	0.0130081	0.0764351	1863	723	1866	4031	4582	5517
TOPH_09346	0.189094	0.436621	0.361835	1.20728	2.48523	0.0129466	0.0764351	4	0	5	14	16	18
TOPH_09367	6.33397	15.1888	10.8103	1.26182	2.48599	0.012919	0.0764351	140	45	116	560	315	796
TOPH_03960	58.5572	213.484	136.061	1.86621	2.48365	0.0130044	0.0764351	1260	427	1074	5144	11279	5615
TOPH_05703	1.97357	8.17473	5.14305	2.05036	2.48313	0.0130233	0.0764351	32	21	33	161	423	290
TOPH_02975	89.866	63.7852	76.4558	-0.494554	-2.48245	0.0130483	0.0764895	2066	539	1810	1853	2053	3102
TOPH_08128	0.294146	0.0909627	0.163399	-1.69319	-2.48097	0.0131026	0.076627	6	2	6	1	3	6
TOPH_02713	21.0429	13.7705	17.1419	-0.611753	-2.48095	0.0131033	0.076627	498	123	402	381	453	685
TOPH_02443	2.00541	8.04856	5.07563	2.00483	2.48007	0.0131358	0.0767249	44	18	29	298	128	477
TOPH_07195	251.688	169.217	210.122	-0.572763	-2.47854	0.0131923	0.0769496	5369	1443	5755	4814	5674	8063
TOPH_08051	338.242	238.004	288.048	-0.507073	-2.4773	0.0132379	0.0769496	7283	2487	6146	6873	6819	12889
TOPH_00969	23.5865	18.2923	20.7313	-0.366721	-2.47799	0.0132124	0.0769496	473	164	487	458	616	958
TOPH_00689	59.7112	84.0668	71.9343	0.493535	2.47646	0.0132693	0.0769496	1091	403	1374	2167	2944	4196
TOPH_08272	37.0345	60.1015	48.7915	0.698532	2.47733	0.0132368	0.0769496	641	306	752	1559	2275	2734
TOPH_00729	12.3617	29.2181	20.9391	1.24098	2.47686	0.0132543	0.0769496	199	121	220	863	748	1681
TOPH_03544	13.2514	17.5947	15.6246	0.408998	2.47517	0.0133172	0.0771352	266	101	261	466	640	824
TOPH_01214	30.9664	36.4626	34.0666	0.235712	2.4733	0.0133871	0.0774477	652	227	594	1034	1243	1727
TOPH_06266	4.01509	2.436	3.16526	-0.72092	-2.47045	0.0134945	0.0776725	79	29	83	61	99	107
TOPH_05284	108.205	75.4241	91.4605	-0.520667	-2.46972	0.0135218	0.0776725	2491	643	2204	2063	2509	3761
TOPH_07926	40.7058	29.3635	34.7907	-0.471212	-2.47184	0.013442	0.0776725	771	266	925	760	957	1558
TOPH_01812	45.2303	34.9214	40.0733	-0.373179	-2.47126	0.0134637	0.0776725	835	352	935	955	1090	1837
TOPH_09644	1.84892	2.60153	2.3236	0.492678	2.46991	0.0135148	0.0776725	32	12	44	78	84	124
TOPH_09081	0.0420209	0.263792	0.166193	2.65022	2.47052	0.0134918	0.0776725	0	0	2	5	9	15
TOPH_02105	15.6948	13.2805	14.256	-0.240973	-2.46878	0.0135573	0.0777842	314	101	332	380	452	628
TOPH_09345	1.91195	1.228	1.51318	-0.63874	-2.46762	0.0136013	0.0778219	42	16	33	31	47	57
TOPH_07234	62.3311	49.6894	55.7978	-0.327013	-2.46735	0.0136119	0.0778219	1319	442	1203	1321	1576	2641
TOPH_08927	75.9552	64.9693	70.3844	-0.225389	-2.4674	0.0136097	0.0778219	1458	554	1592	1964	2044	3113
TOPH_02322	136.731	51.2517	93.9068	-1.41567	-2.46639	0.0136484	0.0778474	3060	716	3190	1077	2390	2090
TOPH_04485	3.65793	6.17594	5.01538	0.755633	2.46658	0.0136412	0.0778474	67	29	77	198	163	321
TOPH_05895	47.7649	32.6661	40.0099	-0.548156	-2.46511	0.0136972	0.0779426	944	305	1068	841	1229	1508
TOPH_02615	79.2003	55.0053	66.7559	-0.525936	-2.46533	0.0136888	0.0779426	1725	470	1705	1627	1637	2821
TOPH_00207	50.991	34.8664	42.6017	-0.548406	-2.46274	0.013788	0.0782149	1039	299	1167	1000	1201	1604
TOPH_08203	56.4267	42.4025	49.2685	-0.412229	-2.45971	0.0139049	0.0782149	1033	404	1242	1174	1288	2264
TOPH_04068	542.999	414.271	478.359	-0.390375	-2.46039	0.0138787	0.0782149	12170	3584	10522	12712	13517	18729
TOPH_06640	31.4783	25.4596	28.4635	-0.30615	-2.46104	0.0138534	0.0782149	577	239	677	729	854	1211
TOPH_06154	260.778	225.035	242.859	-0.212674	-2.46027	0.0138833	0.0782149	5479	1903	4947	6286	7520	10953
TOPH_02513	21.168	30.2042	25.6362	0.512863	2.46124	0.0138458	0.0782149	449	126	453	918	862	1561
TOPH_03080	10.0279	14.8519	12.4928	0.566634	2.45968	0.013906	0.0782149	216	65	200	466	404	772
TOPH_05691	0.483241	0.946012	0.761972	0.969116	2.45989	0.0138979	0.0782149	7	4	12	27	27	50
TOPH_05346	5.98816	12.2774	9.2116	1.03582	2.4619	0.0138201	0.0782149	120	46	115	448	281	613
TOPH_01981	5.85943	17.1564	11.5177	1.54991	2.45988	0.0138984	0.0782149	136	32	124	384	851	585
TOPH_00257	141.819	102.817	122.128	-0.46398	-2.45911	0.0139283	0.0782497	3029	955	2839	2689	3876	4664
TOPH_09901	2.50995	1.23221	1.85906	-1.02641	-2.45725	0.0140004	0.078254	57	21	41	45	34	56
TOPH_04642	40.0925	20.3384	30.2682	-0.979129	-2.45413	0.0141225	0.078254	649	368	750	559	787	848
TOPH_05973	14.2192	8.87326	11.7714	-0.680302	-2.45556	0.0140664	0.078254	264	130	271	266	276	433
TOPH_07505	336.109	209.822	272.714	-0.679762	-2.45373	0.0141384	0.078254	6736	1890	8251	5975	6732	10438
TOPH_03578	293.144	240.689	266.427	-0.28444	-2.45724	0.014001	0.078254	6105	1916	6164	7077	8177	10935
TOPH_06654	94.7197	105.448	100.249	0.154796	2.45836	0.0139575	0.078254	1977	657	1878	2904	3462	5262
TOPH_07674	78.1389	88.8931	83.554	0.186031	2.45753	0.0139897	0.078254	1667	530	1528	2524	2856	4410
TOPH_01466	18.048	20.6303	19.5683	0.192929	2.45612	0.0140448	0.078254	375	119	365	621	650	997
TOPH_08832	5.78824	10.964	8.44247	0.921573	2.45531	0.0140762	0.078254	147	40	89	352	348	487
TOPH_06543	1.11391	2.13227	1.68719	0.936761	2.45461	0.0141037	0.078254	24	8	21	54	87	92
TOPH_08628	1.45311	2.81849	2.21325	0.955779	2.45661	0.0140254	0.078254	24	11	34	92	102	109
TOPH_02462	0.147073	0.563968	0.379554	1.93908	2.45386	0.0141332	0.078254	2	1	4	19	12	31
TOPH_04996	0.0420209	0.327466	0.196721	2.96216	2.45474	0.0140988	0.078254	2	0	0	6	14	16
TOPH_05714	68.7469	48.9964	58.5915	-0.488619	-2.45077	0.014255	0.0786466	1328	433	1585	1274	1710	2434
TOPH_01852	206.934	169.883	187.967	-0.28463	-2.45098	0.0142468	0.0786466	4394	1376	4198	4586	5964	8114
TOPH_02916	38.3186	44.96	41.9419	0.230594	2.4507	0.0142578	0.0786466	791	276	755	1361	1387	2190
TOPH_06129	238.248	155.036	196.626	-0.619861	-2.4491	0.0143214	0.0789074	4665	1806	4645	4072	6135	6571
TOPH_02213	168.158	80.6395	124.256	-1.06026	-2.4465	0.0144252	0.078909	4041	884	3630	2290	2062	4802
TOPH_05485	69.596	46.0177	57.8587	-0.596818	-2.44624	0.0144353	0.078909	1172	561	1471	1393	1575	2008
TOPH_00241	39.777	29.7849	34.6922	-0.417352	-2.44705	0.0144031	0.078909	743	283	865	942	976	1305
TOPH_00588	58.9477	45.3068	51.5742	-0.379709	-2.44771	0.0143769	0.078909	1212	361	1271	1328	1508	2121
TOPH_05167	48.4499	61.9051	55.299	0.353566	2.44652	0.0144244	0.078909	974	336	1002	1596	2244	2976
TOPH_06071	61.2769	85.5759	73.6841	0.481862	2.44736	0.0143906	0.078909	1155	475	1228	2185	3158	4070
TOPH_04651	0.190155	3.19305	1.7203	4.06969	2.44731	0.0143926	0.078909	2	3	3	111	24	241
TOPH_08010	906.42	308.487	607.354	-1.55497	-2.44333	0.0145525	0.0789908	23833	3397	21507	8147	11672	13789
TOPH_04415	2.92045	1.77377	2.23491	-0.719372	-2.44389	0.0145299	0.0789908	71	15	53	51	57	87
TOPH_00182	31.1288	19.7579	25.35	-0.655819	-2.44423	0.0145161	0.0789908	512	222	745	525	631	1047
TOPH_07001	92.0913	68.227	79.782	-0.432722	-2.44196	0.0146078	0.0789908	1922	576	1990	1790	2191	3639
TOPH_03793	82.5939	94.6474	88.9206	0.196527	2.44382	0.0145326	0.0789908	1749	589	1590	2708	3013	4708
TOPH_08354	21.8316	28.4535	25.5197	0.382189	2.44261	0.0145815	0.0789908	439	175	419	870	874	1379
TOPH_00229	46.764	61.3985	54.3202	0.392805	2.44228	0.014595	0.0789908	967	350	887	1854	1783	3150
TOPH_06491	121.017	167.124	144.005	0.465704	2.44222	0.0145972	0.0789908	2688	763	2452	4245	5908	8370
TOPH_02979	7.43797	13.6388	10.7038	0.874738	2.44183	0.0146128	0.0789908	136	66	140	383	535	547
TOPH_03270	0.126063	0.454813	0.304313	1.85113	2.44274	0.0145761	0.0789908	4	0	2	9	14	27
TOPH_00432	28.9054	21.6708	25.2952	-0.415589	-2.44104	0.014645	0.0790766	590	228	539	557	761	1076
TOPH_01817	270.799	203.306	237.129	-0.41357	-2.43914	0.0147223	0.0792299	5125	2132	5255	5898	6038	10646
TOPH_01939	101.717	77.2502	89.0859	-0.396954	-2.4394	0.0147116	0.0792299	2219	640	2089	2281	2314	3946
TOPH_05641	93.7785	82.5712	88.0061	-0.183618	-2.43977	0.0146964	0.0792299	1851	691	1902	2336	2572	4224
TOPH_08590	4.61557	2.36725	3.35031	-0.963297	-2.43682	0.0148172	0.0793984	90	24	110	56	72	137
TOPH_00254	76.5263	62.6119	69.1195	-0.289519	-2.43629	0.0148387	0.0793984	1602	494	1583	1912	1998	2930
TOPH_06583	66.2286	57.4566	61.5809	-0.204981	-2.43686	0.0148155	0.0793984	1346	457	1354	1754	1847	2682
TOPH_00791	4.26618	6.53389	5.52713	0.614998	2.43724	0.0147997	0.0793984	83	34	85	171	251	292
TOPH_06856	2.81256	5.8033	4.33459	1.04499	2.43558	0.0148679	0.0793984	73	16	47	201	156	275
TOPH_04039	0.0420209	0.29108	0.184501	2.79224	2.43571	0.0148627	0.0793984	1	0	1	5	14	13
TOPH_09115	0.0210105	0.21831	0.13614	3.3772	2.43652	0.0148294	0.0793984	0	1	0	4	8	12
TOPH_05867	11.0415	5.44841	8.21595	-1.01903	-2.4344	0.0149167	0.0794184	168	87	259	123	219	259
TOPH_02061	200.977	125.188	162.869	-0.682928	-2.43448	0.0149132	0.0794184	4496	1191	4283	3787	3390	6781
TOPH_09357	1.17718	3.27536	2.27993	1.47631	2.4343	0.0149207	0.0794184	21	10	24	71	158	123
TOPH_03185	41.5349	23.2329	32.3232	-0.838154	-2.43293	0.0149774	0.0795327	646	298	1026	605	872	1064
TOPH_05180	132.32	84.7154	108.246	-0.643337	-2.433	0.0149743	0.0795327	3146	742	2738	2333	2861	4136
TOPH_06556	26.5389	18.6955	22.5178	-0.505417	-2.43259	0.0149913	0.0795327	558	194	504	448	671	960
TOPH_05312	0.980912	27.1118	14.06	4.78866	2.43058	0.0150746	0.0798873	19	8	18	1228	41	1808
TOPH_03248	97.1659	81.5811	88.9395	-0.252214	-2.42886	0.0151465	0.0799769	2023	650	1984	2440	2475	4070
TOPH_05311	100.984	134.613	118.206	0.414692	2.42823	0.0151727	0.0799769	2065	795	1828	3868	4645	6159
TOPH_06242	62.0053	99.0731	80.8321	0.676103	2.42859	0.0151575	0.0799769	1203	541	1043	2859	3083	5006
TOPH_07100	10.6293	22.0005	16.3923	1.04949	2.4293	0.0151279	0.0799769	217	80	202	544	990	814
TOPH_07955	90.0489	237.751	164.049	1.40067	2.42821	0.0151738	0.0799769	1196	961	1535	6602	7594	12165
TOPH_01912	11.1121	6.18924	8.54305	-0.844299	-2.42663	0.0152396	0.080237	233	68	239	154	259	258
TOPH_08677	32.9929	66.616	49.8237	1.01371	2.42574	0.015277	0.0803467	771	202	648	1754	2876	2460
TOPH_00746	44.8893	36.627	40.2592	-0.293464	-2.42467	0.0153224	0.0804137	957	286	908	1011	1161	1878
TOPH_06290	40.3467	86.8654	63.7564	1.10633	2.42466	0.0153228	0.0804137	654	372	745	1978	3549	4029
TOPH_08733	1.07283	4.39259	2.81093	2.03366	2.4235	0.0153716	0.080496	16	14	17	101	115	295
TOPH_05834	1.47191	9.88023	5.6736	2.74685	2.42375	0.015361	0.080496	46	5	26	417	125	547
TOPH_02671	45.2772	52.2964	49.0401	0.207928	2.42248	0.015415	0.0806362	927	322	905	1541	1598	2624
TOPH_02423	12.4276	30.0194	21.2719	1.27235	2.42204	0.0154337	0.0806474	250	88	253	636	1453	1137
TOPH_04754	90.6863	53.8355	72.1504	-0.752328	-2.41876	0.0155735	0.0810662	1707	585	2120	1540	2105	2109
TOPH_02618	76.2435	55.72	65.5376	-0.452419	-2.41859	0.0155806	0.0810662	1683	454	1602	1555	1780	2832
TOPH_06950	174.219	155.494	164.695	-0.164049	-2.41886	0.0155694	0.0810662	3655	1248	3373	4514	5153	7366
TOPH_08834	52.5164	76.136	64.6908	0.535811	2.41936	0.0155477	0.0810662	1017	439	952	2070	2686	3593
TOPH_00041	64.2408	77.5127	70.8577	0.270941	2.41773	0.0156178	0.081079	1258	418	1410	2179	2660	3653
TOPH_02495	13.8964	19.7554	16.7875	0.507536	2.41751	0.0156271	0.081079	280	82	310	552	582	1069
TOPH_06696	8.72832	25.467	17.1927	1.54485	2.41737	0.0156331	0.081079	165	84	132	581	1206	934
TOPH_00831	109.347	310.452	209.967	1.50545	2.41617	0.0156846	0.0812595	1966	886	2142	6688	15761	10467
TOPH_04575	9.50973	13.0219	11.3733	0.453458	2.41524	0.0157247	0.0813805	179	69	204	324	451	668
TOPH_06342	0.0840418	0.272888	0.213223	1.69913	2.41452	0.0157561	0.0814562	1	1	2	10	9	11
TOPH_09847	0.813411	1.93135	1.38534	1.24756	2.41233	0.015851	0.0818596	14	2	23	63	68	79
TOPH_02091	822.965	559.121	690.748	-0.55767	-2.41096	0.0159105	0.0819923	18049	4878	17951	15727	16521	30255
TOPH_00924	117.204	175.863	146.547	0.585438	2.41103	0.0159075	0.0819923	2477	749	2484	4649	6868	7538
TOPH_03151	4.09704	5.17577	4.77919	0.337193	2.41045	0.0159326	0.0820197	83	24	88	154	180	235
TOPH_05061	24.1435	15.8019	19.9789	-0.611532	-2.40965	0.0159679	0.0820663	418	194	509	415	600	709
TOPH_01937	3.06753	5.31222	4.37752	0.792239	2.40948	0.0159755	0.0820663	48	30	68	165	172	247
TOPH_06891	100.951	127.195	114.108	0.333389	2.40802	0.0160393	0.0822201	2169	681	1996	3631	3789	6736
TOPH_04662	19.3353	39.0642	29.2442	1.01461	2.40828	0.0160279	0.0822201	409	132	386	1326	844	2189
TOPH_03762	58.9002	50.3591	54.4222	-0.226021	-2.40709	0.0160801	0.0822557	1212	416	1175	1397	1773	2344
TOPH_03132	99.3687	145.412	122.545	0.54928	2.40721	0.0160749	0.0822557	1806	727	2155	3887	5577	6312
TOPH_01944	0.798397	0.409332	0.576584	-0.963836	-2.40627	0.0161163	0.0822867	14	10	14	13	14	18
TOPH_07580	1.59679	2.57424	2.14858	0.688969	2.40619	0.01612	0.0822867	39	12	25	65	89	129
TOPH_03769	132.157	88.9572	110.392	-0.571074	-2.40531	0.0161588	0.0823984	2588	859	2969	2390	3427	3820
TOPH_06353	32.5236	51.1616	41.7654	0.653576	2.40465	0.0161881	0.0824611	741	185	683	1427	1480	2831
TOPH_06579	46.9194	77.9925	62.5686	0.73315	2.40407	0.0162135	0.0825039	976	354	866	2406	1952	4382
TOPH_06355	0.734833	1.67028	1.25083	1.1846	2.40258	0.01628	0.0827561	11	5	19	43	69	70
TOPH_03687	270.066	80.7726	175.397	-1.74137	-2.40142	0.0163315	0.0828792	4825	2034	5758	1795	4339	2276
TOPH_09763	24.0208	16.5131	20.3654	-0.540673	-2.40127	0.0163384	0.0828792	425	205	480	438	580	800
TOPH_01477	293.239	137.738	215.372	-1.09016	-2.40054	0.0163708	0.0829571	5917	1579	7372	3062	5758	6321
TOPH_00548	182.15	144.224	162.796	-0.336815	-2.4001	0.0163906	0.0829711	3569	1182	4076	4344	4472	7007
TOPH_05425	572.857	213.286	392.995	-1.42539	-2.39274	0.0167232	0.0830547	12477	2910	13995	5241	10029	7283
TOPH_05706	98.2559	50.8868	74.5477	-0.949253	-2.39349	0.0166889	0.0830547	1806	762	1986	1182	2243	2078
TOPH_01399	0.882439	0.46391	0.646048	-0.927653	-2.39745	0.0165096	0.0830547	17	10	15	16	16	19
TOPH_02767	25.0517	13.5677	19.1733	-0.884728	-2.39569	0.0165892	0.0830547	446	147	645	367	385	779
TOPH_01729	53.923	34.2993	43.8291	-0.65272	-2.39416	0.0166585	0.0830547	1227	293	1178	987	1158	1605
TOPH_04889	108.796	70.71	89.7965	-0.621638	-2.39382	0.0166739	0.0830547	1774	887	2316	2104	2436	3119
TOPH_00266	94.6006	65.0065	79.7418	-0.541266	-2.39471	0.0166337	0.0830547	1897	696	1863	1615	2541	2958
TOPH_03721	17.3202	11.9327	14.4097	-0.53754	-2.3932	0.0167023	0.0830547	342	108	385	291	422	611
TOPH_09821	158.357	113.633	135.692	-0.478798	-2.39678	0.0165398	0.0830547	3505	959	3335	3472	3809	5017
TOPH_07448	343.221	248.177	295.485	-0.46777	-2.39225	0.0167455	0.0830547	7192	2261	7167	6431	9426	11251
TOPH_01178	573.92	430.376	501.95	-0.415252	-2.39459	0.0166389	0.0830547	12391	3958	11126	12747	12229	22922
TOPH_04345	99.2325	74.5669	86.7599	-0.412276	-2.39482	0.0166285	0.0830547	1859	698	2170	1963	2744	3460
TOPH_00549	53.8527	42.1784	47.8536	-0.352514	-2.39337	0.0166943	0.0830547	1008	385	1165	1210	1253	2223
TOPH_05899	759.314	595.595	677.146	-0.350365	-2.39144	0.0167824	0.0830547	17202	5038	14462	17004	20315	27766
TOPH_01047	82.9578	66.4223	74.4934	-0.320709	-2.39373	0.016678	0.0830547	1665	584	1701	1703	2384	3242
TOPH_08721	15.5856	21.1537	18.1015	0.440692	2.39909	0.0164359	0.0830547	343	85	314	592	671	1063
TOPH_04339	97.9565	135.946	117.13	0.472827	2.39515	0.0166138	0.0830547	1941	732	1925	3851	3831	7579
TOPH_10057	3.69542	5.33457	4.57728	0.529635	2.39465	0.0166362	0.0830547	83	23	70	163	152	272
TOPH_00787	6.08405	10.2939	8.20286	0.758682	2.39149	0.0167803	0.0830547	129	36	130	295	265	601
TOPH_07185	13.8874	26.0103	20.3009	0.905303	2.39142	0.0167831	0.0830547	252	132	252	716	866	1287
TOPH_09943	0.210105	0.473006	0.385883	1.17075	2.39252	0.0167332	0.0830547	7	0	3	15	17	20
TOPH_08397	4.19051	10.3547	7.37736	1.30508	2.39254	0.0167324	0.0830547	73	40	75	275	458	364
TOPH_08560	9.46715	5.14127	7.22292	-0.880806	-2.39	0.0168485	0.0830598	164	62	230	124	211	226
TOPH_02583	25.7455	16.3228	20.8571	-0.657431	-2.38931	0.0168799	0.0830598	606	152	504	531	521	710
TOPH_04935	69.5671	54.0212	61.5061	-0.36488	-2.38918	0.0168862	0.0830598	1556	462	1327	1431	1840	2704
TOPH_06545	239.029	304.84	271.863	0.350868	2.39062	0.01682	0.0830598	5354	1543	4711	8260	10541	14747
TOPH_04789	15.9437	26.8868	21.5733	0.753911	2.39054	0.0168237	0.0830598	311	133	290	822	698	1484
TOPH_09320	2.48991	8.08977	5.36926	1.70001	2.38916	0.0168867	0.0830598	40	26	43	177	400	285
TOPH_08049	56.2619	42.5708	49.5583	-0.402294	-2.38878	0.0169046	0.0830637	1064	456	1090	1198	1498	1951
TOPH_05362	27.698	15.7131	21.5461	-0.817818	-2.3881	0.0169356	0.0831318	550	158	666	372	608	754
TOPH_02499	128.415	227.614	178.085	0.825775	2.38711	0.0169816	0.0832735	2606	892	2639	5888	9727	8726
TOPH_04317	1.53376	0.845953	1.13534	-0.858427	-2.38658	0.0170061	0.0833098	36	12	25	24	22	47
TOPH_00568	54.5853	77.3238	65.9549	0.5024	2.38592	0.0170365	0.0833745	1227	344	1085	2078	2889	3453
TOPH_05846	16.982	11.7162	14.2986	-0.535497	-2.38478	0.0170893	0.0835486	339	126	338	398	330	548
TOPH_02941	0.252125	0.645835	0.471917	1.35702	2.38409	0.0171215	0.0836219	7	1	4	16	17	38
TOPH_04566	0.823748	3.98962	2.4277	2.27598	2.38364	0.0171423	0.0836394	17	5	18	79	239	93
TOPH_03641	120.48	86.6975	103.499	-0.474726	-2.38238	0.0172012	0.0838428	2552	846	2342	2817	2881	3586
TOPH_03610	23.0485	19.8117	21.1147	-0.218321	-2.38025	0.017301	0.0839921	494	157	446	548	632	998
TOPH_02390	9.87492	12.0526	11.191	0.287498	2.38026	0.0173005	0.0839921	181	83	206	343	387	595
TOPH_04318	208.195	407.112	307.627	0.967491	2.38028	0.0172995	0.0839921	4066	1163	5245	12552	10120	23004
TOPH_01532	36.4281	73.2948	55.0397	1.00866	2.38108	0.0172621	0.0839921	602	343	645	2458	1954	3609
TOPH_07022	70.4737	98.421	84.6396	0.481881	2.37949	0.0173365	0.0840807	1391	535	1372	2829	2756	5442
TOPH_05933	6.77579	11.1535	8.93707	0.719033	2.37895	0.0173621	0.0841206	159	36	135	333	307	601
TOPH_05174	218.646	140.464	179.284	-0.638391	-2.37778	0.017417	0.0842027	4921	1193	4917	4114	4404	6947
TOPH_03931	161.061	115.394	138.03	-0.481044	-2.37749	0.017431	0.0842027	3058	1060	3678	3681	3344	5606
TOPH_08574	2.37557	6.44234	4.51169	1.43931	2.37789	0.0174122	0.0842027	44	25	37	181	276	224
TOPH_03807	0.609303	1.06426	0.884771	0.804622	2.37615	0.0174944	0.0844251	10	2	17	28	35	54
TOPH_03907	11.0275	20.1702	15.8752	0.871121	2.37461	0.0175674	0.0846932	210	105	187	627	620	957
TOPH_05784	172.367	230.673	201.532	0.420372	2.374	0.0175967	0.0847507	3975	1133	3230	6272	8073	10980
TOPH_03727	102.715	76.6207	89.3866	-0.422845	-2.3715	0.017716	0.0848208	2238	668	2068	2154	2241	4173
TOPH_06976	2.89944	2.1922	2.43892	-0.403396	-2.37229	0.0176784	0.0848208	61	21	56	69	68	104
TOPH_08316	10.3304	14.8657	12.7432	0.525099	2.37157	0.0177129	0.0848208	221	80	187	370	528	748
TOPH_00296	0.630314	1.00969	0.895064	0.679764	2.37171	0.0177059	0.0848208	12	5	13	30	34	47
TOPH_03051	5.6949	9.64766	7.72048	0.760507	2.37204	0.0176904	0.0848208	141	37	95	307	271	483
TOPH_01588	10.9788	20.5678	15.9249	0.905664	2.37185	0.0176992	0.0848208	198	96	206	549	843	816
TOPH_04619	27.942	13.3314	20.4843	-1.06761	-2.36769	0.0178994	0.0854352	611	126	709	368	471	619
TOPH_03210	0.567282	0.281984	0.384659	-1.00845	-2.36738	0.0179147	0.0854352	9	7	11	8	7	16
TOPH_08313	219.668	122.207	170.913	-0.84599	-2.36743	0.0179123	0.0854352	4127	1692	4377	2958	5264	4969
TOPH_05661	23.8194	29.0262	26.6164	0.28522	2.36833	0.0178688	0.0854352	513	171	449	847	897	1453
TOPH_04285	11.4507	8.92344	10.2783	-0.359764	-2.36693	0.0179364	0.0854549	232	103	210	245	290	446
TOPH_09516	0.210105	0.0636739	0.110276	-1.72233	-2.36471	0.0180442	0.0855409	3	2	5	2	2	3
TOPH_02492	26.2232	19.1506	22.6152	-0.453456	-2.36483	0.0180382	0.0855409	461	195	583	580	566	965
TOPH_03130	119.617	91.998	105.359	-0.378748	-2.36563	0.0179993	0.0855409	2694	737	2414	2639	2968	4519
TOPH_02568	74.672	61.1669	67.6007	-0.287815	-2.36508	0.0180264	0.0855409	1452	509	1612	1602	2045	3142
TOPH_08059	41.2125	52.536	47.0655	0.350224	2.36601	0.0179809	0.0855409	904	292	764	1629	1653	2446
TOPH_08192	22.335	242.526	132.473	3.44076	2.36438	0.0180601	0.0855409	249	277	317	10963	1690	14240
TOPH_04695	1.0085	0.482102	0.679463	-1.0648	-2.36387	0.0180852	0.0855451	24	3	21	14	15	24
TOPH_06788	1066.56	770.515	918.395	-0.469072	-2.36365	0.0180961	0.0855451	22094	7587	20963	20931	22086	43967
TOPH_06198	0.273136	0.0818664	0.149708	-1.73828	-2.36154	0.0181994	0.0856998	7	1	5	2	3	4
TOPH_04316	137.276	85.4695	111.146	-0.6836	-2.36154	0.0181992	0.0856998	3146	757	3002	2636	2455	4336
TOPH_04250	647.93	1330.45	989.254	1.038	2.36182	0.0181855	0.0856998	11749	4629	14361	33219	60148	48120
TOPH_06485	24.6052	60.4135	42.6482	1.29591	2.36236	0.0181592	0.0856998	324	247	476	2082	1741	2686
TOPH_00479	7.34758	5.32324	6.25586	-0.464964	-2.3606	0.0182456	0.0857085	128	58	163	143	166	278
TOPH_06969	198.204	155.73	176.848	-0.34794	-2.36042	0.0182542	0.0857085	3612	1422	4364	4730	4720	7659
TOPH_03391	10.064	8.06839	8.90877	-0.318853	-2.36078	0.0182365	0.0857085	183	73	223	226	250	411
TOPH_01880	273.485	208.926	241.164	-0.388472	-2.35865	0.0183417	0.0860365	4845	2042	5941	5571	7255	10213
TOPH_02909	13.5527	10.0276	11.817	-0.434603	-2.35594	0.018476	0.0865827	238	112	291	293	310	501
TOPH_04359	87.5155	62.164	74.4709	-0.493459	-2.35545	0.0185	0.0866096	1844	510	1974	1706	2004	3183
TOPH_01998	86.409	107.419	96.841	0.313998	2.35511	0.0185174	0.0866096	1901	552	1727	2975	3731	5066
TOPH_00322	44.1657	38.5223	41.1445	-0.197233	-2.35438	0.0185536	0.0866954	930	318	854	1134	1215	1886
TOPH_05983	97.401	61.6204	79.2539	-0.660529	-2.35177	0.0186841	0.0868318	2291	524	2097	1750	2038	2983
TOPH_05229	31.5624	23.6542	27.5542	-0.416112	-2.35166	0.01869	0.0868318	551	235	705	717	752	1118
TOPH_05654	20.9581	16.2782	18.6112	-0.364568	-2.35171	0.0186876	0.0868318	402	166	420	431	591	764
TOPH_00933	15.4427	12.7893	14.0552	-0.271981	-2.35166	0.01869	0.0868318	286	125	324	348	423	635
TOPH_06847	2.39569	4.09463	3.30316	0.773291	2.352	0.0186728	0.0868318	57	17	40	98	149	205
TOPH_08069	15.4685	56.181	35.8585	1.86075	2.3523	0.0186576	0.0868318	300	115	311	1992	746	3701
TOPH_00997	736.94	272.24	504.614	-1.43667	-2.34886	0.0188308	0.0870173	11430	7682	11323	6830	11787	10567
TOPH_05989	3.93727	2.15424	2.92029	-0.87002	-2.34873	0.0188373	0.0870173	80	22	86	48	85	104
TOPH_04622	29.7928	21.7049	25.5534	-0.456941	-2.35034	0.0187565	0.0870173	633	199	598	602	619	1212
TOPH_04468	838.975	626.858	732.959	-0.420489	-2.3501	0.0187682	0.0870173	17416	6439	15119	19324	20952	27440
TOPH_01051	98.9954	89.0585	93.6698	-0.152608	-2.34951	0.0187981	0.0870173	1918	693	2102	2598	2883	4303
TOPH_06517	41.6053	56.8048	49.5416	0.449245	2.34912	0.0188178	0.0870173	864	332	741	1756	1797	2636
TOPH_00004	2.98305	1.05522	1.86815	-1.49924	-2.34705	0.018923	0.0871643	70	11	61	36	34	46
TOPH_05961	155.831	116.84	136.093	-0.415449	-2.3477	0.0188896	0.0871643	3196	1022	3325	3067	4366	5338
TOPH_04206	104.753	122.985	113.908	0.231492	2.34708	0.0189211	0.0871643	2277	695	2057	3633	4059	5743
TOPH_10017	0.105052	0.309273	0.240285	1.55777	2.34657	0.0189473	0.0871939	3	1	1	11	8	15
TOPH_04740	335.071	269.092	301.93	-0.316368	-2.34547	0.0190031	0.087285	7324	2370	6240	8260	8332	12828
TOPH_01502	36.1745	74.3272	55.2371	1.03892	2.34572	0.0189902	0.087285	803	194	829	1831	3228	2929
TOPH_01915	33.933	21.869	27.8289	-0.633803	-2.34421	0.0190676	0.0873121	701	247	656	509	875	1022
TOPH_05472	10.3292	7.23198	8.69744	-0.514266	-2.34344	0.0191067	0.0873121	206	76	208	176	278	341
TOPH_06584	118.471	83.0511	100.586	-0.512463	-2.34386	0.0190853	0.0873121	2410	781	2539	2099	3218	3761
TOPH_08459	38.772	60.0395	49.5297	0.630897	2.34255	0.0191527	0.0873121	807	291	721	1859	1543	3301
TOPH_04545	105.353	189.913	147.807	0.8501	2.34289	0.0191352	0.0873121	2158	907	1656	6448	5270	8908
TOPH_01726	86.3611	167.075	126.741	0.952045	2.34324	0.0191169	0.0873121	1771	542	1918	3906	7443	6660
TOPH_06707	1.52199	3.70822	2.59671	1.28476	2.34328	0.0191151	0.0873121	37	5	33	118	88	208
TOPH_06133	5.86267	18.8021	12.4001	1.68126	2.34397	0.0190796	0.0873121	93	54	113	385	984	625
TOPH_06507	31.8687	18.2515	24.9088	-0.804124	-2.34128	0.0192176	0.0875261	685	182	716	428	735	841
TOPH_07794	2.06908	4.346	3.28386	1.0707	2.34044	0.0192612	0.0876425	44	17	36	124	184	153
TOPH_05963	4.39663	3.12737	3.6675	-0.491447	-2.33816	0.019379	0.0880521	90	34	85	89	85	171
TOPH_05221	90.5741	65.1596	77.5799	-0.475119	-2.338	0.0193875	0.0880521	1797	562	2072	1799	1959	3526
TOPH_10000	12.6782	3.55266	8.05088	-1.83538	-2.33699	0.0194395	0.0881144	412	46	219	123	87	180
TOPH_05957	16.3636	11.4205	13.899	-0.51886	-2.33707	0.0194357	0.0881144	344	136	282	324	341	603
TOPH_09912	18.5228	22.9381	20.8136	0.308442	2.33668	0.0194556	0.0881144	372	123	390	657	680	1206
TOPH_07553	95.4892	162.771	129.281	0.769438	2.33632	0.0194746	0.0881182	1784	770	1822	5443	4008	8533
TOPH_00075	326.871	202.98	264.708	-0.687385	-2.33419	0.0195855	0.0882002	8049	1821	6569	5606	6233	10808
TOPH_05098	22.4047	28.6189	25.6259	0.353165	2.33496	0.0195456	0.0882002	478	157	432	805	847	1535
TOPH_02763	163.356	224.462	193.928	0.458451	2.33508	0.0195394	0.0882002	3405	1060	3466	5935	8530	9969
TOPH_07314	0.231115	0.491198	0.404783	1.08769	2.33437	0.0195762	0.0882002	4	0	7	16	13	25
TOPH_09519	4.93899	11.1136	8.20404	1.17005	2.33389	0.0196016	0.0882002	82	52	86	331	412	449
TOPH_08872	2.0932	9.3043	5.72679	2.15219	2.33437	0.0195763	0.0882002	33	16	49	310	108	669
TOPH_04165	10.4633	8.32171	9.23322	-0.33038	-2.33307	0.0196442	0.0882286	214	74	210	252	241	422
TOPH_03770	53.599	68.5484	61.1767	0.354916	2.3333	0.0196323	0.0882286	1079	363	1127	2188	1990	3326
TOPH_00253	96.3045	154.504	125.467	0.681967	2.332	0.0197005	0.0883999	2102	670	1827	4634	3883	8884
TOPH_00248	156.928	116.584	136.499	-0.428727	-2.33166	0.0197188	0.0884002	3145	1000	3501	3321	4219	5093
TOPH_02364	146.596	99.3941	122.967	-0.560618	-2.33103	0.0197519	0.0884668	2827	1116	2893	2489	3926	4429
TOPH_05828	137.792	98.4334	117.95	-0.485275	-2.32897	0.0198604	0.0887078	3012	928	2691	2519	3768	4473
TOPH_03506	224.895	193.526	208.938	-0.216729	-2.32929	0.0198439	0.0887078	4874	1574	4271	5573	6430	9201
TOPH_07136	1.50827	2.52737	2.06571	0.744745	2.32924	0.0198464	0.0887078	33	7	32	88	71	118
TOPH_04775	159.189	98.3628	128.597	-0.694554	-2.32706	0.0199618	0.0887695	3766	915	3265	2733	3737	4147
TOPH_01233	192.148	134.597	163.084	-0.513576	-2.32746	0.019941	0.0887695	4585	1140	3792	3732	4438	6688
TOPH_05075	86.2655	64.969	75.366	-0.409031	-2.32797	0.0199137	0.0887695	1822	570	1770	1879	1847	3528
TOPH_08173	12.9893	19.0885	16.0661	0.555381	2.32797	0.0199136	0.0887695	279	82	266	553	516	1071
TOPH_05379	3.04652	4.50265	3.88271	0.563614	2.32699	0.0199656	0.0887695	52	23	70	144	133	218
TOPH_02598	11.2104	7.42289	9.25988	-0.594778	-2.3257	0.0200348	0.0888333	237	86	205	232	195	396
TOPH_03663	370.087	259.393	314.539	-0.512722	-2.3261	0.0200132	0.0888333	7740	2347	8004	7234	9834	10919
TOPH_05142	27.2975	81.2881	54.3149	1.57427	2.32583	0.0200278	0.0888333	646	175	509	2958	1286	4919
TOPH_08657	215.736	183.773	199.557	-0.231343	-2.32399	0.0201259	0.089122	4262	1557	4400	5177	5593	9670
TOPH_03335	0.653993	1.69759	1.21497	1.37614	2.32379	0.0201365	0.089122	12	5	14	60	33	96
TOPH_05673	9.43581	5.40753	7.38029	-0.803177	-2.32302	0.0201783	0.0891323	149	76	214	143	150	318
TOPH_04801	31.3327	19.842	25.4637	-0.659108	-2.32238	0.0202122	0.0891323	575	207	730	618	517	1073
TOPH_06552	41.7614	58.5999	50.5134	0.488727	2.3224	0.0202112	0.0891323	822	346	757	1756	1740	2974
TOPH_03709	33.6617	50.5404	42.1719	0.586329	2.32299	0.0201799	0.0891323	684	225	711	1376	2011	2047
TOPH_01911	9.01005	6.2561	7.5181	-0.526272	-2.32082	0.0202966	0.0891659	185	59	187	167	243	272
TOPH_00947	27.6985	20.8547	24.0886	-0.409436	-2.32053	0.0203122	0.0891659	580	181	570	575	775	919
TOPH_08770	34.4289	26.125	30.1115	-0.398189	-2.3219	0.0202383	0.0891659	671	231	749	742	957	1135
TOPH_03347	51.7271	44.0284	47.5372	-0.232487	-2.32155	0.0202574	0.0891659	1011	354	1103	1172	1498	2188
TOPH_06750	55.4538	89.9409	72.836	0.697691	2.32019	0.0203306	0.0891659	874	427	1281	2409	3367	4018
TOPH_08139	15.202	25.5829	20.4844	0.75092	2.31978	0.0203525	0.0891659	358	109	254	893	755	1096
TOPH_00401	423.767	780.053	602.002	0.880302	2.32079	0.0202983	0.0891659	7219	3145	9525	20185	33280	29967
TOPH_03004	2.09736	4.52393	3.42538	1.109	2.3195	0.020368	0.0891659	35	22	40	106	181	210
TOPH_07884	1.63256	3.80766	2.764	1.22177	2.31919	0.020385	0.0891659	40	11	27	146	86	181
TOPH_03858	12.123	14.2266	13.1768	0.230836	2.31815	0.0204413	0.0893318	260	64	253	403	464	697
TOPH_02182	32.4837	51.8757	42.3332	0.675346	2.3174	0.0204821	0.0894297	645	258	600	1242	2090	2347
TOPH_06793	5.04251	7.18605	6.29891	0.511057	2.31699	0.0205045	0.0894473	91	48	101	206	218	366
TOPH_04901	214.843	137.957	176.195	-0.639059	-2.31659	0.0205263	0.0894617	4748	1268	4654	4174	3704	7519
TOPH_03965	42.717	52.2342	47.7371	0.290185	2.31617	0.020549	0.0894805	803	318	900	1498	1588	2700
TOPH_08729	0.756376	1.18251	1.03702	0.644681	2.31504	0.0206107	0.0896689	13	5	18	30	39	61
TOPH_08650	38.2612	28.7997	33.5689	-0.409826	-2.31433	0.0206497	0.089758	722	308	751	739	1027	1413
TOPH_06074	489.772	449.774	469.592	-0.12291	-2.31391	0.0206729	0.0897788	10121	3507	9619	12843	15130	21298
TOPH_00859	12.8798	15.7473	14.398	0.289996	2.31352	0.0206942	0.0897912	279	83	252	461	474	800
TOPH_08667	0.840666	22.1244	11.488	4.71796	2.31245	0.0207526	0.0899642	23	4	16	850	24	1748
TOPH_07420	62.4771	44.6338	53.5605	-0.48519	-2.3108	0.0208438	0.0901935	1055	488	1362	1270	1569	2022
TOPH_03552	20.7584	28.6957	24.7373	0.467138	2.31049	0.0208612	0.0901935	422	124	463	910	951	1235
TOPH_00938	0.651324	1.35534	1.08413	1.05721	2.31075	0.0208467	0.0901935	10	8	13	38	53	58
TOPH_00347	178.901	126.454	152.358	-0.500546	-2.30868	0.0209616	0.0905456	3846	1029	4041	3808	3995	6034
TOPH_02545	100.852	82.1673	91.0848	-0.2956	-2.30801	0.0209986	0.0905456	2253	655	1958	2305	2720	4020
TOPH_02200	5.35767	6.75853	6.15237	0.335104	2.30821	0.0209876	0.0905456	113	35	107	186	205	352
TOPH_05056	183.033	128.348	155.484	-0.512036	-2.30488	0.0211731	0.0908935	3628	1155	4167	3428	4856	5675
TOPH_07298	27.1312	21.6441	24.1937	-0.325979	-2.30433	0.0212041	0.0908935	559	186	550	664	620	1104
TOPH_02547	28.077	34.6919	31.4301	0.305209	2.30422	0.0212102	0.0908935	621	186	535	932	1157	1744
TOPH_09768	1.69285	3.24699	2.51043	0.939651	2.30529	0.0211501	0.0908935	34	11	36	98	74	194
TOPH_02633	19.5587	57.1092	38.3655	1.54591	2.30526	0.0211521	0.0908935	414	135	387	2077	877	3497
TOPH_08253	7.26372	29.5335	18.4918	2.02357	2.30425	0.0212087	0.0908935	101	91	88	756	1334	1039
TOPH_07897	19.2411	83.4229	51.4133	2.11625	2.30525	0.0211528	0.0908935	246	232	265	3257	1490	4419
TOPH_00474	97.1082	77.3525	87.1979	-0.328144	-2.30321	0.0212668	0.0909853	2011	734	1810	2022	2726	3787
TOPH_01027	27.1407	23.0745	24.8243	-0.234158	-2.30317	0.021269	0.0909853	586	188	518	652	730	1157
TOPH_03157	0.432755	1.22471	0.835852	1.50082	2.30241	0.0213119	0.0910886	8	1	12	33	28	78
TOPH_01045	8.27812	6.40377	7.15669	-0.370382	-2.30194	0.0213383	0.0910942	175	54	165	188	185	331
TOPH_06227	0.234243	1.31499	0.797237	2.48897	2.30172	0.0213507	0.0910942	3	2	6	43	16	94
TOPH_07412	35.1153	59.673	47.4119	0.764976	2.30113	0.0213844	0.0911581	765	214	746	1558	2488	2358
TOPH_08809	15.611	8.22466	11.9471	-0.92454	-2.30019	0.0214376	0.0913046	251	146	295	200	328	372
TOPH_06667	0.195089	1.84472	1.02097	3.2412	2.29877	0.0215179	0.0915664	4	0	6	80	19	105
TOPH_06703	106.846	71.9003	89.2146	-0.571468	-2.29811	0.0215555	0.091646	2056	698	2427	1732	2768	3425
TOPH_04412	2.72234	10.3238	6.55954	1.92306	2.29768	0.02158	0.09167	66	21	40	215	583	274
TOPH_01491	14.6468	21.2195	18.1854	0.534808	2.29712	0.0216118	0.0917002	308	121	256	671	650	994
TOPH_07592	13.8342	44.9764	29.4521	1.70093	2.29689	0.0216248	0.0917002	236	109	294	896	2491	1332
TOPH_05835	1.11047	6.1856	3.68453	2.47774	2.29647	0.0216489	0.0917221	21	11	17	248	59	393
TOPH_09428	3.24306	13.5156	8.37896	2.0592	2.29601	0.0216755	0.0917548	72	13	84	252	766	404
TOPH_06240	102.993	71.952	87.2553	-0.517444	-2.29333	0.021829	0.0923244	2297	651	2078	2109	1987	3951
TOPH_06376	9.77986	4.8226	7.16548	-1.02	-2.29224	0.0218917	0.0924305	253	47	192	120	183	227
TOPH_02760	96.3192	66.9964	81.4988	-0.523739	-2.2905	0.0219922	0.0924305	1730	640	2281	1729	2456	3180
TOPH_09124	56.5864	84.662	70.666	0.581259	2.29033	0.0220022	0.0924305	1335	367	1041	2319	3211	3635
TOPH_02496	2.80254	4.37775	3.69058	0.643453	2.29127	0.021948	0.0924305	59	21	53	132	166	174
TOPH_09534	0.835644	1.67103	1.28035	0.999777	2.29067	0.0219826	0.0924305	20	4	16	49	41	96
TOPH_06902	270.947	563.606	417.358	1.05668	2.29195	0.0219087	0.0924305	5806	2051	4777	16645	24233	17869
TOPH_07810	0.511451	4.19766	2.35372	3.03691	2.29026	0.0220063	0.0924305	13	1	13	147	35	310
TOPH_08017	0.0406286	0.923982	0.490324	4.5073	2.29098	0.0219648	0.0924305	1	0	1	42	5	56
TOPH_03241	69.6386	45.9633	57.5316	-0.599405	-2.28979	0.0220332	0.092447	1634	381	1475	1347	1486	2206
TOPH_05188	122.921	101.638	112.278	-0.274293	-2.28947	0.022052	0.092447	2412	932	2422	2671	3562	4981
TOPH_02753	0.389468	1.55054	1.00716	1.9932	2.28921	0.0220673	0.092447	8	4	6	59	24	90
TOPH_05591	98.3653	48.88	73.4855	-1.00891	-2.28856	0.0221051	0.0925259	1992	467	2635	1236	1778	2384
TOPH_04015	25.4702	19.0514	22.1117	-0.418911	-2.2881	0.0221318	0.0925579	504	182	524	489	576	1078
TOPH_08352	0.90345	0.527583	0.658749	-0.776045	-2.28604	0.022252	0.0925825	15	7	21	12	16	30
TOPH_01576	66.9107	47.6186	56.9222	-0.490713	-2.28652	0.0222241	0.0925825	1371	386	1552	1355	1530	2366
TOPH_02381	104.677	151.203	128.274	0.530536	2.28611	0.0222479	0.0925825	2006	889	1838	4592	4966	6869
TOPH_02403	38.6675	59.0743	48.8076	0.611408	2.28607	0.0222499	0.0925825	913	217	791	1846	1719	2924
TOPH_01625	61.2015	93.7513	77.7667	0.615272	2.28763	0.0221588	0.0925825	1125	539	1079	2660	2873	4879
TOPH_04597	9.73414	96.2704	53.0454	3.30597	2.28612	0.0222472	0.0925825	133	124	106	4882	695	4715
TOPH_01218	161.219	146.653	153.534	-0.136608	-2.28546	0.022286	0.0926445	3216	1131	3331	4071	5028	7000
TOPH_02611	100.124	46.0111	72.9399	-1.12174	-2.28413	0.0223638	0.0926619	2646	429	2194	1313	1384	2421
TOPH_04893	41.8053	33.2758	37.096	-0.329212	-2.28485	0.0223215	0.0926619	839	260	915	916	1053	1717
TOPH_06797	7.68983	8.88705	8.4914	0.208754	2.28409	0.0223665	0.0926619	149	50	167	257	279	441
TOPH_06082	22.8728	31.0209	27.0942	0.439606	2.28457	0.0223382	0.0926619	449	165	471	820	1190	1365
TOPH_08680	63.9462	93.6722	78.851	0.550762	2.28349	0.0224013	0.0926649	1449	427	1205	2713	2553	5251
TOPH_00046	5.97546	8.96134	7.57883	0.584664	2.28233	0.0224698	0.0926649	135	47	101	241	277	477
TOPH_00935	11.8015	17.7201	14.991	0.586418	2.28335	0.02241	0.0926649	239	101	210	551	510	890
TOPH_08972	71.1186	124.856	98.1433	0.811967	2.28274	0.0224457	0.0926649	1250	607	1345	3908	3087	6979
TOPH_07652	34.4969	212.206	123.357	2.62093	2.28213	0.0224816	0.0926649	934	167	681	9283	1748	12585
TOPH_07135	0.0776204	2.28797	1.187	4.88149	2.28272	0.0224468	0.0926649	2	0	2	126	6	111
TOPH_01555	91.9901	81.8266	86.6705	-0.168908	-2.28093	0.0225527	0.0928791	1821	673	1867	2263	2581	4222
TOPH_05033	607.511	415.3	511.407	-0.548758	-2.28022	0.0225948	0.0929737	13064	4737	10275	11857	15190	17835
TOPH_02180	63.7905	44.2969	53.974	-0.526135	-2.27931	0.0226485	0.0929891	1210	469	1328	1088	1740	2024
TOPH_01336	47.8773	63.928	56.1293	0.417106	2.2797	0.0226255	0.0929891	926	361	962	1733	2406	2806
TOPH_02747	100.412	167.401	133.884	0.737378	2.27919	0.0226559	0.0929891	2504	567	1955	5092	5991	6856
TOPH_03022	18.1767	57.0748	37.7429	1.65076	2.27877	0.0226807	0.0930124	286	216	210	1749	1964	2432
TOPH_09221	2.28856	5.7542	4.01331	1.33018	2.27828	0.0227101	0.0930543	59	9	47	208	128	296
TOPH_02827	14.1865	6.24489	10.255	-1.18376	-2.27679	0.0227991	0.0931831	230	153	209	198	189	294
TOPH_00658	123.781	106.9	114.957	-0.211524	-2.27709	0.0227806	0.0931831	2473	842	2609	2942	3743	5031
TOPH_05459	6.99371	29.4657	18.2674	2.07491	2.27705	0.0227834	0.0931831	127	57	136	454	1809	835
TOPH_00097	63.3771	95.734	79.5564	0.595069	2.2763	0.0228279	0.0932225	1298	392	1416	3097	2519	4955
TOPH_07056	0.693345	1.2189	1.00397	0.813934	2.27535	0.0228851	0.0933777	19	2	12	40	42	52
TOPH_08370	249.643	188.374	218.61	-0.40627	-2.27402	0.0229646	0.0935451	5412	1478	5477	5445	6220	8974
TOPH_04681	11.2135	61.5329	36.4082	2.45612	2.27403	0.0229642	0.0935451	208	98	194	2719	527	3573
TOPH_01008	11.3115	21.48	16.5564	0.925206	2.27347	0.022998	0.0936024	202	104	201	618	852	819
TOPH_04641	259.464	124.496	191.985	-1.05944	-2.27141	0.0231223	0.093625	4699	2270	4566	3297	5499	4377
TOPH_01837	357.493	513.902	435.742	0.523579	2.27101	0.0231462	0.093625	7307	2380	7586	16428	13476	27002
TOPH_02925	1.65983	2.64701	2.18401	0.673333	2.27247	0.0230583	0.093625	26	8	45	78	83	130
TOPH_03073	38.9754	69.8724	54.5248	0.842161	2.27082	0.0231576	0.093625	757	302	751	1512	3014	3138
TOPH_04187	7.24007	15.5505	11.5737	1.10288	2.2728	0.0230384	0.093625	120	75	123	499	428	784
TOPH_05598	10.3277	34.435	22.4211	1.73735	2.272	0.0230866	0.093625	215	82	179	1031	495	2534
TOPH_00884	7727.56	27447.8	17587.7	1.8286	2.27084	0.0231565	0.093625	96644	73890	161190	624300	1446297	790466
TOPH_02778	1.65958	6.20515	3.9874	1.90265	2.27195	0.0230896	0.093625	32	17	24	228	93	379
TOPH_05873	385.814	277.785	331.528	-0.473933	-2.27043	0.0231818	0.0936448	7916	2365	8727	8395	7924	14466
TOPH_09423	0.252125	0.0909627	0.144147	-1.4708	-2.26915	0.0232592	0.0937164	4	4	4	2	4	4
TOPH_00101	62.6899	47.233	54.8458	-0.408437	-2.26879	0.0232812	0.0937164	1221	443	1319	1269	1795	2068
TOPH_02946	10.42	13.9609	12.2726	0.422032	2.26855	0.023296	0.0937164	236	72	188	375	468	693
TOPH_08065	394.143	657.305	525.83	0.737845	2.26934	0.0232475	0.0937164	6846	2937	8694	15743	27308	28498
TOPH_08092	4.10337	8.79119	6.51529	1.09925	2.26969	0.0232263	0.0937164	80	32	80	209	412	316
TOPH_09344	15.0764	11.2654	13.0121	-0.420392	-2.26799	0.0233295	0.0937738	275	100	346	307	401	527
TOPH_07293	79.8854	63.3371	71.707	-0.33488	-2.26688	0.0233978	0.0939706	1625	633	1456	1900	1968	3085
TOPH_07382	34.5685	52.0839	43.3261	0.591378	2.26635	0.02343	0.0940221	767	208	722	1353	2045	2258
TOPH_07357	13.7198	11.816	12.6739	-0.215515	-2.26583	0.0234619	0.0940725	257	112	284	352	389	558
TOPH_03025	1.91445	3.0274	2.60032	0.661153	2.26522	0.0234989	0.0941433	37	18	36	102	97	133
TOPH_00874	42.2616	27.4802	34.8709	-0.620953	-2.26261	0.0236595	0.0944142	704	353	871	708	844	1544
TOPH_05140	23.466	31.0768	27.4267	0.405265	2.26295	0.0236387	0.0944142	459	173	478	934	865	1654
TOPH_03488	11.9801	19.5388	15.8794	0.705697	2.26379	0.0235871	0.0944142	220	97	239	565	499	1143
TOPH_03178	18.4852	32.0561	25.249	0.794228	2.26319	0.023624	0.0944142	424	99	401	1112	857	1514
TOPH_09590	5.00295	17.8014	11.3576	1.83114	2.26255	0.0236637	0.0944142	119	13	138	444	658	863
TOPH_08185	0.798397	0.300177	0.508262	-1.41129	-2.25986	0.0238297	0.0946347	16	4	18	7	15	11
TOPH_07445	274.339	140.606	207.503	-0.964304	-2.25978	0.023835	0.0946347	4413	2580	4874	4887	3725	6666
TOPH_01849	69.3133	92.6155	81.1297	0.418121	2.25956	0.0238483	0.0946347	1436	497	1354	2553	3512	3953
TOPH_06182	447.197	691.722	569.485	0.629282	2.26003	0.0238194	0.0946347	8881	2909	9950	21778	17437	37959
TOPH_07532	20.0734	40.2975	30.1975	1.00541	2.26048	0.0237912	0.0946347	436	117	442	877	1833	1661
TOPH_09351	0.788908	1.95616	1.43337	1.31009	2.26026	0.0238054	0.0946347	17	8	12	42	83	90
TOPH_08668	3.83281	49.0453	26.4435	3.67764	2.25945	0.0238553	0.0946347	101	17	82	1866	142	3774
TOPH_08949	18020.8	20855.4	19438.9	0.210757	2.25801	0.0239453	0.0949144	354605	136321	349623	624810	658559	1000744
TOPH_08003	54.9337	68.3573	62.1406	0.315403	2.25722	0.0239941	0.0950303	1123	433	1020	2057	2180	3242
TOPH_02802	30.83	38.8092	34.7917	0.332063	2.25585	0.0240801	0.0951484	680	190	616	1190	1193	1870
TOPH_01232	46.1469	89.3091	67.7745	0.952574	2.2563	0.024052	0.0951484	902	315	998	3126	1881	4918
[truncated: 74 more rows]

## Sheet: deg.To.Ym.EMG
Gene	Ym (RPM)	EMG (RPM)	overall (RPM)	log2 fold change	statistic	p.value	q.value	Ym_1	Ym_3	Ym_4	EMG_3	EMG_6	EMG_9
[truncated: 1,486 more rows]

[truncated: 3 more sheets: deg.To.EMG.CUT, deg.To.EMP.EMG, Single_RPKM_all]
