# Supplementary material for: Differential Expression of Genes Involved in Host Recognition, Attachment, and Degradation in the Mycoparasite Tolypocladium ophioglossoides
Source: G3 (Bethesda). 2016 Jan 20;6(3):731–41. doi: 10.1534/g3.116.027045 (PMC4777134; doi:10.1534/g3.116.027045)
Supplement: Supporting Information [file supp_g3.116.027045_FileS2.xlsx]

## Sheet: Chitinases
Chitinases	YM RPKM	EMP RPKM	CUT RPKM	EMG RPKM	DEG?
TOPH_00004	3.57119	2.36259	1.15064	1.44119	Yes
TOPH_01357	2.72734	6.86289	4.36047	4.72816	Yes
TOPH_01380	66.6475	72.0998	66.01	58.896
TOPH_01996	57.6975	57.4896	60.3343	49.1902
TOPH_03182	5.36452	6.79402	4.32176	3.23192	Yes
TOPH_03495	0.652699	2.90725	0.334667	1.1001	Yes
TOPH_03697	5.92643	3.67965	2.62318	2.61928	Yes
TOPH_04103	27.8665	22.9098	37.6123	15.8186	Yes
TOPH_04107	2.24903	2.42851	2.61517	1.53872	Yes
TOPH_04485	11.0013	8.54897	17.1057	9.43193	Yes
TOPH_04728	0.036607	0.0296463	0.0433153	0.0740395
TOPH_04729	0.191048	0	0.0376763	0.386404
TOPH_05198	11.013	10.0416	8.71783	8.04785
TOPH_05538	2746.66	2666.16	1809.76	3247.69	Yes
TOPH_06754	9.66306	7.24522	9.93963	5.44472	Yes
TOPH_07023	0.366586	0.169647	0.165244	0.0706134
TOPH_07232	3.68743	3.02204	1.70695	2.50089	Yes
TOPH_07528	20.1213	21.8484	20.173	10.3825
TOPH_07630	0.0944429	0.229455	0.136583	0.191016
TOPH_07640	0.387079	0.731447	0.381677	0.304456
TOPH_08539	295.225	277.746	373.254	259.431	Yes
TOPH_08630	0	0	0.0466946	0
TOPH_08664	7.51038	11.1879	4.06496	6.5787	Yes
TOPH_09058	0.0191871	0.0310775	0.0756774	0.0129356
TOPH_09162	0.113556	0	0	0
TOPH_09828	31.4969	108.244	53.233	111.286	Yes

## Sheet: PTH11_gpcrs
pth11 gpcr	YM	EMP	Cut	EMG	DEG?
TOPH_00002	1146.99	922.886	723.342	638.198	Yes
TOPH_00055	2.46648	3.51938	6.7866	2.17756	Yes
TOPH_00772	12.5973	6.03881	25.7787	9.25456	Yes
TOPH_01767	135.488	67.9775	100.717	71.9651	Yes
TOPH_02471	14.7361	13.073	16.8578	11.254	Yes
TOPH_02762	461.162	343.867	405.893	332.546	Yes
TOPH_03271	1.4998	4.95564	2.4845	4.20635	Yes
TOPH_03282	4.84865	3.02781	3.61742	3.66272
TOPH_04311	64.8381	62.5729	58.5093	49.633	Yes
TOPH_04420	103.885	40.2724	22.5766	41.9923	Yes
TOPH_04624	47.4046	60.1612	52.7855	61.7363
TOPH_04733	121.995	162.806	125.378	127.828	Yes
TOPH_05326	22.1411	27.6946	18.1973	23.9538	Yes
TOPH_05819	0.18169	0.0735712	0.179155	0.428724
TOPH_05835	2.65999	12.0899	14.9878	12.4801	Yes
TOPH_05903	57.7496	52.4406	38.3916	62.1421	Yes
TOPH_06097	0.0573635	0	0.0226252	0
TOPH_06267	20.4208	22.2157	19.0715	15.9807
TOPH_06339	6.66197	15.6543	17.1391	12.1132	Yes
TOPH_06583	137.237	117.092	107.726	136.455	Yes
TOPH_06678	3.89287	3.83801	5.70774	4.16498	Yes
TOPH_07024	0.932232	1.03809	0.873262	0.982025
TOPH_07047	8.37017	9.65439	10.2292	11.2433
TOPH_07081	14.9471	12.4142	16.0295	12.5044
TOPH_07233	6.95532	5.01831	9.90084	6.30906	Yes
TOPH_07311	5.92454	13.0108	16.1677	16.8405
TOPH_07636	413.191	416.512	399	465.085	Yes
TOPH_07651	1.41636	4.69741	4.41589	4.5016
TOPH_07673	78.0209	84.1557	54.9665	57.5695
TOPH_07738	28.7362	60.2937	49.974	42.1039	Yes
TOPH_07866	6.34067	4.45384	5.89492	6.32492
TOPH_08107	70.1526	52.1538	54.6223	45.1521
TOPH_08210	60.5259	15.0118	23.2698	18.4991	Yes
TOPH_08741	424.2	585.956	298.33	485.899	Yes
TOPH_08858	65.6494	63.1112	60.8213	53.7724
TOPH_09062	40.3758	75.6323	38.4228	52.1794
TOPH_09134	1.89552	1.58461	2.24288	1.73139
TOPH_09170	56.0028	57.3912	55.9765	54.2697
TOPH_09538	0.799654	0.917437	1.76097	0.494188	Yes

## Sheet: Sec_metab_core_genes
2metab core gene	Type	YM RPKM	EMP RPKM	CUT RPKM	EMG RPKM	DEG?
TOPH_00033	NRPS-like	26.4019	29.5003	28.239	23.3802	Yes
TOPH_00044	PKS	1.37045	0.881669	0.76912	0.813842
TOPH_00667	PKS-like	19.6706	17.5564	17.537	15.143	Yes
TOPH_01006	PKS	0.161283	0.166898	0.176702	0.0825576	Yes
TOPH_01395	PKS	3.47691	4.00461	5.62541	3.58929	Yes
TOPH_01399	PKS	0.122243	0.0659995	0.0585468	0.0529808	Yes
TOPH_01953	Terpene	0	0	0	0
TOPH_02629	NRPS	4.63585	1.83717	6.89003	1.39617	Yes
TOPH_02853	NRPS	4.41361	4.1372	2.32989	3.20369	Yes
TOPH_02894	PKS	0.0088957	0.0336197	0.0245604	0.0199911
TOPH_03025	NRPS	0.0390249	0.0493168	0.0561558	0.0436572	Yes
TOPH_03031	PKS	0.0701561	0.0686529	0.223673	0.065035	Yes
TOPH_03035	NRPS	0.255427	0.177008	0.221384	0.188335
TOPH_03217	NRPS-like	1.98698	3.20675	1.57304	1.31068
TOPH_03419	NRPS	0.039905	0.109071	0.206578	0.0863149	Yes
TOPH_03459	NRPS-like	350.992	57.3003	57.5849	28.7035	Yes
TOPH_03628	Terpene	274.619	156.376	181.626	181.264	Yes
TOPH_04325	Terpene	137.575	111.811	84.0271	122.114	Yes
TOPH_04431	PKS	0.502434	0.269078	0.69519	0.387904	Yes
TOPH_05458	PKS	1.34266	1.10189	0.989551	0.592714
TOPH_05817	NRPS	11.9445	6.2845	26.712	7.79324	Yes
TOPH_06344	NRPS-Like	0.00674456	0.0163863	0.0292619	0.0136412
TOPH_06345	PKS	0.00339854	0.0165139	0.0254685	0.00687372
TOPH_07065	PKS	0.336307	0.164072	0.32602	0.122927	Yes
TOPH_07087	PKS	0.0167535	0.0158292	0.020925	0.0169424
TOPH_07102	Hybrid	0.0836457	0.0323978	0.385856	0.153241	Yes
TOPH_07403	Hybrid	1.0813	0.189435	0.313334	0.206796	Yes
TOPH_07700	PKS	0.188401	0.0762887	0.159877	0.053886	Yes
TOPH_07813	NRPS	3.57872	1.88723	3.4983	1.63921	Yes
TOPH_08016	PKS	0.0313039	0.0177461	0.0654381	0.0422091
TOPH_08020	PKS	0.966483	0.938799	1.12266	0.898286
TOPH_08068	Terpene	4.95773	7.14733	33.8662	2.10976	Yes
TOPH_08168	PKS-like	0	0.0299667	0.0145945	0.0249465
TOPH_08247	Hybrid	0.0324841	0.0423841	0.0256246	0.0401505	Yes
TOPH_08386	NRPS-like	0	0	0	0
TOPH_08411	NRPS	1.70741	0.644627	0.263621	0.569408
TOPH_08457	PKS	0.197614	0.15318	2.53982	0.138938	Yes
TOPH_08462	PKS	0.0869196	0.0272486	1.35472	0.035916	Yes
TOPH_08469	NRPS	0.157652	0.0857898	0.44731	0.0651164	Yes
TOPH_08528	NRPS	2.22768	0.509257	1.5771	0.62546	Yes
TOPH_08794	NRPS	4.08169	4.21539	3.62388	3.29625
TOPH_08872	NRPS	0.101198	0.190979	0.467986	0.113919	Yes
TOPH_08946	NRPS-like	0.0274778	0.0278163	0.189661	0.0463128
TOPH_09389	NRPS	0.0398107	0.0414525	0.029161	0.046011
TOPH_09714	NRPS	0	0	0.00267721	0.00686429

## Sheet: TOPH_8469_Cluster
gene	Annot	EMP	YM	Cut	EMG	DEG?
TOPH_08452	6-hydroxytryprostatin B O-methyltransferase	0.48372	1.4618	19.3426	0.826565	Yes
TOPH_08453	Canalicular multispecific organic anion transporter	26.6766	21.1075	26.5688	15.7243	Yes
TOPH_08454	Uncharacterized Protein	0	0.0253209	0.349545	0.0170709	Yes
TOPH_08455	Tryprostatin B 6-hydroxylase	0.0236548	0.131439	3.92271	0.0295381	Yes
TOPH_08456	Hypothetical protein	3.61332	7.92047	10.5079	5.33119
TOPH_08457	PKS	0.15318	0.197614	2.53982	0.138938	Yes
TOPH_08458	Putative Cytochrome p450	1.93445	1.39205	10.1013	0.970495	Yes
TOPH_08459	ABC1 family transporter	24.1994	19.6436	28.5506	23.5237	Yes
TOPH_08460	Putative branched-chain-amino-acid aminotransferase	3.14952	3.33058	11.5317	2.33954	Yes
TOPH_08461	Transcription Factor	0.592217	0.624899	3.47682	0.385442	Yes
TOPH_08462	PKS	0.0272486	0.0869196	1.35472	0.035916	Yes
TOPH_08463	4-coumarate--CoA ligase 3	0.0769064	0.27302	2.43927	0.120043	Yes
TOPH_08464	Alanyl-tRNA editing protein AlaX-L	5.20963	3.74313	11.7667	4.63911	Yes
TOPH_08465	Zinc dependent hydrolase	1.19877	1.39106	9.08104	1.10616	Yes
TOPH_08466	Esterase	0.186016	0.620165	5.48095	0.278737	Yes
TOPH_08467	Hypothetical protein	0.253872	0.574712	9.06707	0.105671	Yes
TOPH_08468	Epimerase	0.552001	1.5205	15.0239	0.724639	Yes
TOPH_08469	Peptaibiotic NRPS	0.0857898	0.157652	0.44731	0.0651164	Yes
TOPH_08470	Siderophore iron transporter	3.20377	55.6179	128.315	2.72522	Yes
TOPH_08471	Hypothetical protein	20.5224	340.872	578.963	17.2953	Yes
TOPH_08472	Hypothetical protein	17.3197	512.713	1131.17	27.0049	Yes
TOPH_08473	Apoptosis inducing factor	25.4031	133.86	335.832	19.1942	Yes
TOPH_08474	Protein kinase-like	110.793	157.06	134.068	103.954	Yes
TOPH_08475	Flavonol synthase/flavanone 3-hydroxylase	0.0708946	0.809745	13.7074	0.0442635	Yes
TOPH_08477	Oligopeptide transporter	0.0890121	0.0549556	0.195079	0.148201
TOPH_08478	Cytochrome domain containing protein	0.0397025	0.0326829	0.257814	0.0991542

## Sheet: Mad1_Mad2
	YM RPKM	EMP RPKM	CUT RPKM	EMG RPKM	DEG?
TOPH_02818	350.122	771.884	496.648	794.984	Yes
TOPH_07267	9.89202	9.55345	9.42884	11.6325
Individual Comparisons
Gene	EMG (RPM)	CUT (RPM)	overall (RPM)	log2 fold change	statistic	p.value	q.value	EMG_3	EMG_6	EMG_9	CUT_4	CUT_6	CUT_8
TOPH_02818	1609.84	1005.3	1307.56	-0.679293	-1.79046	0.0733793	0.0721145	41972	38243	18010	30876	41309	32705
TOPH_07267	9.91417	7.73737	8.8231	-0.357648	-1.52387	0.127541	0.10259	262	223	122	261	223	357
Gene	Ym (RPM)	EMP (RPM)	overall (RPM)	log2 fold change	statistic	p.value	q.value	Ym_1	Ym_3	Ym_4	EMP_5	EMP_6	EMP_8
TOPH_02818	645.947	1470.48	1058.38	1.18679	2.68927	0.00716079	0.0824114	9959	5413	13793	30197	17116	32081
TOPH_07267	7.31164	7.22732	7.26554	-0.0167334	-0.160529	0.872464	0.606274	133	61	154	159	82	174
Gene	EMP (RPM)	CUT (RPM)	overall (RPM)	log2 fold change	statistic	p.value	q.value	EMP_5	EMP_6	EMP_8	CUT_4	CUT_6	CUT_8
TOPH_02818	1470.54	1005.3	1237.9	-0.548714	-1.46774	0.142176	0.136332	30197	17116	32081	30876	41309	32705
TOPH_07267	7.34648	7.72415	7.56624	0.0723228	0.323531	0.746293	0.380378	159	82	174	261	223	357
Gene	Ym (RPM)	CUT (RPM)	overall (RPM)	log2 fold change	statistic	p.value	q.value	Ym_1	Ym_3	Ym_4	CUT_4	CUT_6	CUT_8
TOPH_02818	646.025	1005.3	825.76	0.63797	1.60043	0.109503	0.17824	9959	5413	13793	30876	41309	32705
TOPH_07267	7.40766	7.72375	7.59851	0.0602834	0.305406	0.760057	0.466716	133	61	154	261	223	357
Gene	Ym (RPM)	EMG (RPM)	overall (RPM)	log2 fold change	statistic	p.value	q.value	Ym_1	Ym_3	Ym_4	EMG_3	EMG_6	EMG_9
TOPH_02818	645.905	1609.79	1128.03	1.31748	2.93635	0.00332097	0.0427716	9959	5413	13793	41972	38243	18010
TOPH_07267	7.4295	9.86915	8.79476	0.409661	1.64466	0.10004	0.171702	133	61	154	262	223	122
Gene	EMP (RPM)	EMG (RPM)	overall (RPM)	log2 fold change	statistic	p.value	q.value	EMP_5	EMP_6	EMP_8	EMG_3	EMG_6	EMG_9
TOPH_02818	1470.41	1609.77	1540.11	0.130638	0.589979	0.555205	0.524715	30197	17116	32081	41972	38243	18010
TOPH_07267	7.37014	9.87121	8.74169	0.421534	1.68364	0.0922513	0.243646	159	82	174	262	223	122
